# Supplementary material for: Insights on pathoadaptation of sequential Pseudomonas aeruginosa isolates to the urinary tract
Source: Microbiol Spectr. 2025 Jul 29;13(9):e00456-25. doi: 10.1128/spectrum.00456-25 (PMC12403851; doi:10.1128/spectrum.00456-25)
Supplement: Table S7 — Proteins significantly overabundant and underabundant of growing cell (OD of 1) of P. aeruginosa strains grown in TS, AUM, and HU. [file spectrum.00456-25-s0002.xlsx]

## Sheet: A1vsA3TS
Description	KEGG pathway	Details	gene (GB)	Corr.PAO1	logFC	pvalue	FDR	Significant		A1 vs A3 Milieu T
PvdL	Pyoverdine biosynthesis		Q9I157	PA2424	-4.47	0.000784111	0.00283	TRUE		pvalue 1%
Alginate biosynthesis protein AlgA	O-Antigen nucleotide sugar biosynthesis / Biofilm formation / Fructose and mannose metabolism		P07874	PA3551	-3.26	0.00506996	0.0331	TRUE
Probable enoyl-CoA hydratase/isomerase	Phenylalanine metabolism	Phenylacetate degradation, phenylaxetate => acetyl-CoA/succinyl-CoA	Q9HUI5	PA4980	-3.25	0.00801875	0.0539	TRUE
Alginate biosynthesis protein AlgF	Exopolysaccharide biosynthesis		Q06062	PA3550	-3.15	0.0135216	0.0954	FALSE
Pyochelin synthase PchD	Biosynthesis of siderophore group nonribosomal peptides		Q9HWG3	PA4228	-2.7	0.118184	0.636	FALSE
TerC family protein			Q9I4G7	PA1170	-2.61	0.0112537	0.0782	FALSE
Methyltransferase domain-containing protein			Q9I2I3	PA1921	-2.6	0.000668335	0.00226	TRUE
Lipoprotein			Q9I770	PA0062	-2.57	0.000358156	0.000977	TRUE
Probable acyl-CoA dehydrogenase	Fatty acid metabolism / Valine, leucine and isoleucine degradation	Leucine degradation, leucine => acetoacetate + acetyl-CoA	Q9I566	PA0879	-2.51	0.00191482	0.0102	TRUE
DNA polymerase			Q9I2L1	PA1886	-2.51	0.322931	0.857	FALSE
Probable hemin degrading factor			Q9HV89	PA4709	-2.5	0.000627886	0.00208	TRUE
Probable AMP-binding enzyme			Q9I0S7	PA2557	-2.34	0.00174025	0.00893	TRUE
YcgL domain-containing protein PA1295			Q9I449	PA1295	-2.29	0.0804716	0.517	FALSE
Probable ring-cleaving dioxygenase			Q9HYL4	PA3389	-2.24	0.00789163	0.0529	TRUE
Iron (III)-transport system permease HitB	ABC transporters		Q9HVA7	PA4688	-2.23	0.00315342	0.0193	TRUE
AMB antimetabolite synthase AmbB			Q9I1H0	PA2305	-2.23	0.0298649	0.226	FALSE
Phosphoethanolamine transferase CptA	Lipopolysaccharide biosynthesis		Q9HVQ5	PA4517	-2.19	0.00487824	0.0318	TRUE
N-acetyltransferase domain-containing protein			Q9HX71	PA3945	-2.11	0.00853039	0.0578	TRUE
Probable transcriptional regulator			Q9HVR3	PA4508	-2.07	0.0106297	0.0736	FALSE
Probable gamma-glutamyltranspeptidase	Glutathione metabolism / Cyanoamino acid metabolism		Q9I6W8	PA0164	-2.05	3.25192e-07	2.26e-09	TRUE
Flagellar biosynthetic protein FliP	Flagellar assembly		Q51468	PA1446	-2.01	0.032857	0.249	FALSE
Type VI secretion system spike protein VgrG1a	Bacterial secretion system		Q9I741	PA0091	2.05	0.00869483	0.059	TRUE
Secreted protein			Q9I118	PA2464	2.06	0.00466431	0.0303	TRUE
Azurin			P00282	PA4922	2.07	0.0599787	0.423	FALSE
Secreted protein			Q9I132	PA2450	2.07	0.0247358	0.185	FALSE
L-serine dehydratase	Glycine, serine and threonine metabolism / Cysteine and methionine metabolism		Q9I139	PA2443	2.08	0.0519846	0.379	FALSE
DUF4175 domain-containing protein			Q9HYN0	PA3371	2.09	0.266724	0.826	FALSE
Secreted protein			Q9I1P5	PA2224	2.11	0.0670215	0.459	FALSE
Sel1 repeat family protein			Q9I6D4	PA0360	2.12	0.0141085	0.0998	FALSE
DUF1289 domain-containing protein			Q9I2V4	PA1788	2.13	0.00663875	0.0433	TRUE
Probable binding protein component of ABC transporter	QS		Q9I5T6	PA0602	2.15	0.000299188	0.000786	TRUE
Cytochrome c-551	Two-component system / oxidative phosphorylation		P00099	PA0518	2.16	0.0429952	0.322	FALSE
Immune protein Tsi1	système toxine-antitoxine		Q9I2Q0	PA1845	2.16	0.0108714	0.0754	FALSE
non-specific serine/threonine protein kinase	Biofilm formation / Bacterial secretion system		Q9I758	PA0074	2.17	0.000655928	0.0022	TRUE
Transmembrane protein			Q9HW84	PA4317	2.19	0.0026888	0.0158	TRUE
Flotillin family protein			Q9HXR3	PA3729	2.2	0.000144373	0.000305	TRUE
TonB-dependent receptor			Q9I1I6	PA2289	2.23	0.00724276	0.0479	TRUE
DUF1449 family protein			Q9HXR2	PA3730	2.24	0.000293055	0.000767	TRUE
Probable TonB-dependent receptor			Q9HZT6	PA2911	2.25	0.000187364	0.000424	TRUE
DUF4124 domain-containing protein			Q9HTM5	PA5330	2.29	0.00421564	0.027	TRUE
Glycine zipper domain-containing protein			Q9I762	PA0070	2.34	2.04333e-08	2.83e-12	TRUE
DSBA-like thioredoxin domain-containing protein			Q9I582	PA0859	2.34	0.00861773	0.0584	TRUE
Uncharacterized protein			Q9I0K5	PA2633	2.35	0.000377596	0.00104	TRUE
Outer membrane protein OprG			Q9HWW1	PA4067	2.36	0.000244778	0.00061	TRUE
Methyltransferase type 11 domain-containing protein			Q9HXD0	PA3882	2.36	0.00229933	0.0129	TRUE
protein-serine/threonine phosphatase	Biofilm formation / Bacterial secretion system		Q9I757	PA0075	2.37	0.00282186	0.0168	TRUE
Mannuronan C5-epimerase	Fructose and mannose metabolism		Q51371	PA3545	2.5	0.01419	0.1	FALSE
Leucine dehydrogenase	Valine, leucine and isoleucine degradation and biosynthesis		Q9HYI7	PA3418	2.55	0.000660979	0.00222	TRUE
DUF805 domain-containing protein			Q9I5X3	PA0563	2.55	8.80998e-05	0.000147	TRUE
Type VI secretion system baseplate component TssK1	Biofilm formation		Q9I753	PA0079	2.59	0.00145974	0.00699	TRUE
RNA 3'-terminal phosphate cyclase			Q9HVJ9	PA4585	2.62	0.000430736	0.00124	TRUE
Type VI secretion system-associated protein TagF	Biofilm formation		Q9I756	PA0076	2.66	0.000770142	0.00276	TRUE
Type VI secretion system contractile sheath large subunit	Biofilm formation		Q9I367	PA1658	2.67	0.00391577	0.0248	TRUE
Effector EagT6	protein binding		Q9I738	PA0094	2.68	0.000289617	0.000756	TRUE
Type VI secretion system sheath protein TssB1	Biofilm formation		Q9I749	PA0083	2.76	0.000185935	0.00042	TRUE
DUF4124 domain-containing protein			Q9HV99	PA4697	2.87	0.000343859	0.000932	TRUE
Type VI secretion system sheath protein TssC1	Biofilm formation		Q9I748	PA0084	2.89	0.00624235	0.0409	TRUE
DUF4124 domain-containing protein			Q9HU62	PA5122	2.97	9.6001e-05	0.000168	TRUE
phospholipase D			Q9HXR5	PA3727	3.09	0.000151948	0.000326	TRUE
Filamentous haemagglutinin FhaB/tRNA nuclease CdiA-like TPS domain-containing protein			Q9I120	PA2462	3.14	0.00654707	0.0427	TRUE
Type III export protein PscD	Type III secretion		Q9I318	PA1717	3.2	0.138698	0.681	FALSE
Sulfatase-modifying factor enzyme domain-containing protein	TagR1, Hcp secretion island I (HSI-I) type VI secretion system		Q9I761	PA0071	3.23	1.94396e-06	1.17e-07	TRUE
POTRA domain-containing protein	protein transport		Q9I119	PA2463	3.27	0.00606465	0.0397	TRUE
Lysozyme inhibitor LprI N-terminal domain-containing protein			Q9HZI5	PA3021	3.31	0.000531964	0.00166	TRUE
Protein hcp1	Biofilm formation / Bacterial secretion system		Q9I747	PA0085	3.47	8.13316e-08	8.87e-11	TRUE
Alginate lyase	Fructose and mannose metabolism		Q06749	PA3547	3.63	0.00814672	0.0549	TRUE
Probable outer membrane protein	Flagellar assembly		Q9HY83	PA3526	3.79	0.00106105	0.00445	TRUE
AAA+ ATPase ClpV1	Biofilm formation / Bacterial secretion system		Q9I742	PA0090	3.82	0.000603753	0.00197	TRUE
Peptidase M48 domain-containing protein	Metallopeptidase / protéolyse		Q9I6L3	PA0277	3.83	0.000122144	0.000241	TRUE
Probable semialdehyde dehydrogenase	Pentose and glucuronate interconversions / ascorbate and aldarate metabolism		Q9I491	PA1253	5.39	0.0298693	0.226	FALSE

## Sheet: A1vsA3HU
Description	KEGG pathway	Details	gene	Corr.PAO1	logFC	pvalue	FDR	significant		A1 vs A3 Milieu U
Ribosome maturation factor RimM			Q9HXQ0	PA3744	-3.93	1.41371e-13	4.61e-11	TRUE		pvalue 1%
Probable allantoicase	Purine metabolism / urea pathway	Purine degradation, xanthine => urea	Q9I3J8	PA1515	-3.86	6.91402e-05	0.0734	TRUE
Ureidoglycolate lyase	Purine metabolism		Q9I3J9	PA1514	-3.71	1.06384e-07	0.00113	TRUE
Pyruvate kinase	Pyruvate metabolism / Glycolysis - gluconeogenesis	Embden-Meyerhof pathway	Q9I3L4	PA1498	-3.2	0.00040938	0.171	TRUE
Regulatory protein PcrH			Q9I325	PA1707	-3.17	0.00405192	0.413	TRUE
Bacterioferritin	Porphyrin metabolism		Q9HUT3	PA4880	-3.08	2.21068e-08	0.000278	TRUE
Transcriptional antiactivator ExsD			Q9I321	PA1714	-3.02	0.000321981	0.155	TRUE
Probable bacteriophage protein			G3XD71	PA0620	-2.69	6.27179e-05	0.0702	TRUE
Probable gamma-glutamyltranspeptidase	Glutathione metabolism / Cyanoamino acid metabolism		Q9I6W8	PA0164	-2.66	1.08956e-09	1.46e-05	TRUE
Metallo-beta-lactamase domain-containing protein			Q9HWI1	PA4200	-2.6	1.33279e-08	0.000172	TRUE
Probable AMP-binding enzyme	Sulfur metabolism		Q9HWI3	PA4198	-2.47	8.71267e-05	0.0819	TRUE
Probable non-ribosomal peptide synthetase			Q9HYR8	PA3327	-2.37	0.0218811	0.654	FALSE
Alginate biosynthesis protein AlgF	Exopolysaccharide biosynthesis		Q06062	PA3550	-2.35	0.0610017	0.772	FALSE
Probable transcriptional regulator			Q9I2Y0	PA1759	-2.23	0.204454	0.87	FALSE
Fumarate hydratase class I	Pyruvate metabolism / Citrate cycle (TCA cycle) / Pyruvate metabolism	Arnon-Buchanan cycle	Q9HW68	PA4333	-2.21	5.53576e-05	0.066	TRUE
Probable bacteriophage protein			G3XCX5	PA0618	-2.19	0.000284527	0.147	TRUE
Transcriptional regulatory protein GltR			G3XCY6	PA3192	-2.18	0.0133398	0.587	FALSE
DNA polymerase III subunit delta	DNA replication / Mismatch repair / Homologous recombination		Q9HX31	PA3989	-2.15	4.70089e-05	0.0608	TRUE
Ribosomal RNA large subunit methyltransferase H			Q9HX23	PA4004	-2.15	0.0233678	0.663	FALSE
Glyoxylate carboligase	Glyoxylate and dicarboxylate metabolism		Q9I3L0	PA1502	-2.14	0.00467493	0.434	TRUE
Thiol:disulfide interchange protein			G3XD17	PA3737	-2.14	0.000409693	0.171	TRUE
Ribosomal RNA small subunit methyltransferase I			Q9HVZ3	PA4422	-2.11	0.000845164	0.227	TRUE
Probable oxidoreductase	Glyoxylate and dicarboxylate metabolism		Q9I3L2	PA1500	-2.08	6.72249e-05	0.0725	TRUE
Probable transcriptional regulator			Q9I3T1	PA1413	-2.08	0.00203093	0.316	TRUE
Hydrogenobyrinate a,c-diamide synthase	Porphyrin metabolism / Biosynthesis of cofactors		Q9I471	PA1273	-2.07	0.00103714	0.244	TRUE
Protein-L-isoaspartate O-methyltransferase			P45683	PA3624	-2.02	0.00209829	0.32	TRUE
Insulin-cleaving metalloproteinase outer membrane protein			Q9HW32	PA4370	2	5.18456e-11	3.71e-07	TRUE
Flavohemoprotein			Q9I0H4	PA2664	2	0.00553707	0.459	TRUE
DUF2135 domain-containing protein			Q9HVS9	PA4492	2.01	0.0163566	0.615	FALSE
3-isopropylmalate dehydratase large subunit			Q9I087	PA2756	2.02	0.000152845	0.11	TRUE
Probable hydrolase			Q9I4D6	PA1202	2.02	0.00066257	0.208	TRUE
Sulfatase-modifying factor enzyme domain-containing protein			Q9I761	PA0071	2.02	0.00121371	0.257	TRUE
Secretin XcpQ	Bacterial secretion system		P35818	PA3105	2.02	0.00126371	0.261	TRUE
Peptidase M14 carboxypeptidase A domain-containing protein			Q9HZF4	PA3054	2.03	8.1586e-06	0.0212	TRUE
POTRA domain-containing protein			Q9I119	PA2463	2.03	0.079867	0.797	FALSE
3-demethoxyubiquinol 3-hydroxylase	Biosynthesis of cofactors / Ubiquinone and other terpenoid-quinone biosynthesis		Q9I5R6	PA0655	2.03	0.000215624	0.13	TRUE
RNA polymerase sigma factor RpoH			P42378	PA0376	2.04	0.0117605	0.569	FALSE
Protein BatD			Q9HZD3	PA3075	2.04	0.0146397	0.6	FALSE
Cytochrome bo(3) ubiquinol oxidase subunit 1	Oxidative phosphorylation		Q9I426	PA1318	2.04	0.00466309	0.434	TRUE
Large ribosomal subunit protein uL30	Ribosome		Q9HWF3	PA4245	2.05	0.0517264	0.755	FALSE
Ecotin			Q9I088	PA2755	2.06	0.0110518	0.56	FALSE
C4-dicarboxylate ABC transporter substrate-binding protein			Q9HXF8	PA3848	2.06	0.00530493	0.453	TRUE
Probable short-chain dehydrogenase	Biosynthesis of cofactors / Fatty acid metabolism / biotin metabolism		Q9HV22	PA4786	2.07	7.05032e-05	0.0741	TRUE
Glycosyltransferase			Q9HTB4	PA5456	2.07	0.00138972	0.27	TRUE
D-alanine--D-alanine ligase A	Peptidoglycan biosynthesis / vancomycin resistance		Q9HWI0	PA4201	2.08	0.000591016	0.199	TRUE
Probable binding protein component of ABC transporter			Q9HVR9	PA4502	2.1	0.00109754	0.248	TRUE
Type IV pilus inner membrane component PilP			G3XCX7	PA5041	2.11	0.00349534	0.391	TRUE
AAA family ATPase			Q9HXR4	PA3728	2.11	0.0279288	0.685	FALSE
Type VI secretion system spike protein VgrG1a	Bacterial secretion system		Q9I741	PA0091	2.13	0.00675641	0.488	TRUE
Membrane fusion protein biotin-lipoyl like domain-containing protein			Q9HXC1	PA3892	2.13	0.00302014	0.371	TRUE
MmgE/PrpD family protein			Q9I564	PA0881	2.14	0.0176066	0.625	FALSE
Toxin protein Tse5			Q9I0F4	PA2684	2.15	0.00296316	0.368	TRUE
Regulatory protein PchR			P40883	PA4227	2.16	0.00464602	0.433	TRUE
Type 4 fimbrial biogenesis protein PilY2			G3XD55	PA4555	2.17	0.000357101	0.162	TRUE
Lysozyme inhibitor LprI N-terminal domain-containing protein			Q9HZI5	PA3021	2.19	0.016906	0.62	FALSE
Type VI secretion system spike protein VgrG1c	Bacterial secretion system		Q9I0F3	PA2685	2.19	0.000607413	0.201	TRUE
DUF883 domain-containing protein			Q9HZG8	PA3040	2.21	6.90136e-06	0.0191	TRUE
Phospholipid/glycerol acyltransferase domain-containing protein			Q9HYX4	PA3267	2.22	0.000619454	0.202	TRUE
cysteine synthase	Glycine, serine and threonine metabolism / cysteine and methionine metabolism		Q9I6A1	PA0399	2.24	0.00014439	0.107	TRUE
Probable acyl-CoA dehydrogenase	Valine, leucine and isoleucine degradation / Fatty acid metabolism		Q9I566	PA0879	2.25	0.00485263	0.439	TRUE
Type 4 fimbrial biogenesis protein PilX			Q9HVM9	PA4553	2.25	0.00745647	0.503	TRUE
Probable hemin degrading factor			Q9HV89	PA4709	2.27	0.00169823	0.292	TRUE
Uncharacterized protein PA4219			P42514	PA4219	2.29	0.00440012	0.425	TRUE
Inhibitor of cysteine peptidase			Q9I5G0	PA0778	2.29	0.00552801	0.459	TRUE
Type 4 fimbrial biogenesis protein PilW			G3XD15	PA4552	2.3	3.14468e-05	0.049	TRUE
Tryptophan synthase beta chain-like PALP domain-containing protein	Glycine, serine and threonine metabolism / Valine, leucine and isoleucine biosynthesis		Q9I590	PA0851	2.3	0.000189744	0.122	TRUE
Probable metal-transporting P-type ATPase			Q9HXV0	PA3690	2.32	2.5852e-06	0.0104	TRUE
Band 7 domain-containing protein			Q9I2V1	PA1791	2.32	0.010472	0.553	FALSE
Exo-alpha-sialidase			Q9HU48	PA5136	2.35	0.00883626	0.528	TRUE
Alpha-2-macroglobulin homolog			Q9HVT2	PA4489	2.36	3.84403e-06	0.0132	TRUE
Type II secretion system protein H			G3XCZ0	PA4550	2.36	0.00674018	0.488	TRUE
2-aminoethylphosphonate--pyruvate transaminase			Q9I434	PA1310	2.37	0.000425318	0.174	TRUE
histidine kinase	Biofilm formation / Two-component system		Q9HXT7	PA3704	2.37	0.000601358	0.2	TRUE
Xanthine phosphoribosyltransferase	Purine metabolism		Q9HTQ6	PA5298	2.38	0.000202693	0.126	TRUE
Probable short-chain dehydrogenase			Q9HU34	PA5150	2.39	2.21799e-05	0.04	TRUE
non-specific serine/threonine protein kinase	Biofilm formation / Bacterial secretion system		Q9I758	PA0074	2.39	0.000215603	0.13	TRUE
Type IV pilus ATPase PilU			G3XCX3	PA0396	2.4	0.00787989	0.511	TRUE
Probable TonB-dependent receptor			Q9HYX3	PA3268	2.42	0.00102219	0.242	TRUE
Transmembrane protein			Q9I3I3	PA1530	2.47	0.000293016	0.149	TRUE
DUF4824 family protein			Q9I5J4	PA0735	2.47	0.00556768	0.46	TRUE
Chain-length determining protein			Q9I520	PA0938	2.49	0.00439012	0.425	TRUE
Probable transporter	beta-Lactam resistance		Q9HWG8	PA4218	2.5	1.79731e-05	0.0351	TRUE
Probable proton/glutamate-aspartate symporter			Q9HT91	PA5479	2.52	0.00146356	0.275	TRUE
Probable acyltransferase			Q9I0U7	PA2537	2.52	0.0112537	0.563	FALSE
Haem-binding uptake Tiki superfamily ChaN domain-containing protein			Q9HV92	PA4705	2.52	0.000670218	0.209	TRUE
Molybdenum cofactor biosynthesis protein B	Biosynthesis of cofactors / sulfur relay system / folate biosynthesis		Q9HX98	PA3915	2.53	0.0107445	0.556	FALSE
Glutathione peroxidase	Glutathione metabolism		Q9I5A2	PA0838	2.53	0.000194709	0.124	TRUE
Type VI secretion system sheath protein TssB1	Biofilm formation		Q9I749	PA0083	2.54	0.000485024	0.183	TRUE
Peptidyl-prolyl cis-trans isomerase			Q9I5A3	PA0837	2.54	0.00608881	0.473	TRUE
Type IV pilus inner membrane component PilO			G3XD51	PA5042	2.55	1.03595e-06	0.0057	TRUE
Nucleotide sugar epimerase/dehydratase WbpM	O-Antigen nucleotide sugar biosynthesis		Q9HZ86	PA3141	2.56	7.75284e-08	0.000859	TRUE
Nucleoside 2-deoxyribosyltransferase			Q9I6Y7	PA0145	2.57	9.67214e-05	0.0868	TRUE
Ferrioxamine receptor FoxA			Q9I116	PA2466	2.6	0.000894513	0.232	TRUE
CoA transferase	Fatty acid degradation		Q9I563	PA0882	2.61	0.00151455	0.278	TRUE
Uncharacterized protein			Q9HVK7	PA4577	2.63	0.000170622	0.116	TRUE
Probable ATP-binding component of ABC transporter			Q9HWG7	PA4222	2.63	0.0297585	0.693	FALSE
Cold shock-like protein CspD			Q9I0L6	PA2622	2.63	0.00125972	0.26	TRUE
Outer membrane assembly lipoprotein YfiO			Q9HTC5	PA5441	2.64	2.39727e-09	3.21e-05	TRUE
Resistance-Nodulation-Cell Division (RND) multidrug efflux membrane fusion protein MexC			G3XD25	PA4599	2.66	0.00155227	0.281	TRUE
Pyoverdine biosynthesis protein PvdE	ABC transporters		Q9I183	PA2397	2.66	0.0229097	0.66	FALSE
Probable ring-cleaving dioxygenase			Q9I565	PA0880	2.68	8.2839e-05	0.0799	TRUE
Curli production assembly/transport component CsgG			Q9I787	PA0045	2.69	0.00229809	0.333	TRUE
Esterase EstA			O33407	PA5112	2.71	0.00104308	0.244	TRUE
Metallo-beta-lactamase domain-containing protein			Q9HW53	PA4348	2.74	4.27494e-06	0.0141	TRUE
Thioredoxin family protein			Q9I4A4	PA1234	2.77	0.000776627	0.22	TRUE
Fe(III) dicitrate transport protein FecA			Q9HXB2	PA3901	2.81	1.02309e-09	1.37e-05	TRUE
DUF883 domain-containing protein			Q9I089	PA2754	2.81	9.70667e-06	0.0234	TRUE
Pyoverdine export membrane fusion protein PvdR			Q9I191	PA2389	2.81	0.000135243	0.104	TRUE
Heme-transport protein, PhuT			Q9HV90	PA4708	2.84	5.43903e-06	0.0165	TRUE
Intermembrane phospholipid transport system permease protein MlaE			Q9HZ29	PA3211	2.84	3.26286e-05	0.05	TRUE
Uncharacterized protein			Q9HZG6	PA3042	2.85	3.82617e-05	0.0546	TRUE
PvdL			Q9I157	PA2424	2.88	0.0240894	0.666	FALSE
Outer membrane lipoprotein			Q9HYS7	PA3317	2.89	2.22891e-06	0.00948	TRUE
guanosine-3',5'-bis(diphosphate) 3'-diphosphatase	Purine metabolism		Q9HTM0	PA5338	2.91	0.000942411	0.236	TRUE
Isochorismatase-like domain-containing protein			Q9HXG0	PA3846	2.92	5.00786e-07	0.00359	TRUE
Esterase			Q9I131	PA2451	2.92	1.63954e-06	0.00781	TRUE
Heme oxygenase PigA			G3XCZ8	PA0672	2.93	0.00131466	0.264	TRUE
Protein TonB	protéine TonB1		Q51368	PA5531	2.93	9.50669e-06	0.0231	TRUE
RidA family protein			Q9HUA0	PA5083	2.96	0.00055583	0.194	TRUE
Oxygen-independent coproporphyrinogen III oxidase	Biosynthesis of cofactors		P77915	PA1546	2.97	0.000359431	0.162	TRUE
Uncharacterized isomerase PA3578			Q9HY42	PA3578	2.97	5.30509e-05	0.0647	TRUE
Peptidoglycan muramidase Tse3	toxine-antitoxine système		Q9HYC5	PA3484	2.97	0.0157077	0.61	FALSE
DUF805 domain-containing protein			Q9I5R2	PA0659	3.02	2.09624e-05	0.0386	TRUE
Solute-binding protein family 3/N-terminal domain-containing protein			Q9HU46	PA5138	3.11	1.43113e-09	1.91e-05	TRUE
Probable serine/threonine dehydratase, degradative			Q9I0F5	PA2683	3.11	6.129e-06	0.0178	TRUE
Peptide chain release factor RF-3			Q9HW14	PA4390	3.13	7.09773e-09	9.31e-05	TRUE
GP-PDE domain-containing protein	Glycerophospholipid metabolism		Q9HV16	PA4792	3.13	0.00969665	0.541	TRUE
WG repeat-containing protein			Q9HXS5	PA3716	3.15	3.21302e-06	0.0119	TRUE
DUF4234 domain-containing protein			Q9I4K9	PA1126	3.16	8.37543e-05	0.0803	TRUE
Mannuronan synthase	Biofilm formation / Exopolysaccharide biosynthesis / fructose and mannose metabolism		Q9HY69	PA3542	3.19	0.0368708	0.718	FALSE
Pyochelin synthase PchD	Biosynthesis of siderophore group nonribosomal peptides		Q9HWG3	PA4228	3.2	0.0661613	0.78	FALSE
Flotillin family protein			Q9HXR3	PA3729	3.21	3.04525e-07	0.00258	TRUE
DUF805 domain-containing protein			Q9I5X3	PA0563	3.21	2.41313e-06	0.00995	TRUE
Probable ATP-binding component of ABC transporter			Q9I1E9	PA2329	3.21	4.2979e-05	0.0581	TRUE
2-methylcitrate dehydratase			Q9I5E6	PA0792	3.22	3.36708e-08	0.000403	TRUE
Immune protein Tsi1			Q9I2Q0	PA1845	3.25	0.000249164	0.139	TRUE
DUF2138 domain-containing protein			Q9HVT0	PA4491	3.32	4.69557e-07	0.00345	TRUE
N-terminal of MaoC-like dehydratase domain-containing protein			Q9I567	PA0878	3.32	1.23901e-05	0.0276	TRUE
Na(+)/H(+) antiporter NhaP			G3XD29	PA3887	3.4	2.97265e-05	0.0475	TRUE
Pyochelin biosynthetic protein PchG	Biosynthesis of siderophore group nonribosomal peptides		Q9HWG5	PA4224	3.44	0.000301246	0.151	TRUE
Heme uptake outer membrane receptor HasR			Q9HYJ7	PA3408	3.45	0.00283638	0.362	TRUE
OmpA-like domain-containing protein	Bacterial secretion system		Q9I754	PA0078	3.53	2.98813e-06	0.0113	TRUE
Ferric enterobactin receptor PirA	Two-component system		Q9I527	PA0931	3.57	4.42113e-06	0.0144	TRUE
Glycine zipper domain-containing protein			Q9I762	PA0070	3.57	3.55407e-13	2.25e-10	TRUE
Salicylate biosynthesis isochorismate synthase	Biosynthesis of siderophore group nonribosomal peptides / Ubiquinone and other terpenoid-quinone biosynthesis		Q51508	PA4231	3.62	7.77417e-06	0.0206	TRUE
Hemin import ATP-binding protein HmuV			O68877	PA4706	3.66	5.51713e-05	0.0659	TRUE
PvdO			Q9I185	PA2395	3.76	1.57824e-06	0.00761	TRUE
Transmembrane protein			Q9HW84	PA4317	3.78	2.26834e-06	0.00958	TRUE
DUF1449 family protein			Q9HXR2	PA3730	3.89	3.04205e-08	0.00037	TRUE
Type VI secretion system sheath protein TssC1	Biofilm formation		Q9I748	PA0084	3.9	0.00037046	0.164	TRUE
Bifunctional alpha/beta hydrolase/class I SAM-dependent methyltransferase			Q9I0U4	PA2540	3.9	0.000150592	0.109	TRUE
Enterochelin esterase N-terminal domain-containing protein			Q9I130	PA2452	3.97	2.66014e-07	0.00234	TRUE
Lipoprotein			Q9I706	PA0126	3.97	5.86283e-07	0.00395	TRUE
AAA+ ATPase ClpV1	Biofilm formation / Bacterial secretion system		Q9I742	PA0090	4.01	0.000351364	0.161	TRUE
Type VI secretion system component TssM1	Biofilm formation / Bacterial secretion system		Q9I755	PA0077	4.02	1.36112e-09	1.82e-05	TRUE
Type VI secretion system baseplate component TssK1	Biofilm formation		Q9I753	PA0079	4.03	4.3928e-06	0.0143	TRUE
Effector EagT6			Q9I738	PA0094	4.07	4.48232e-07	0.00335	TRUE
Peptidase M48 domain-containing protein			Q9I6L3	PA0277	4.1	4.84418e-05	0.0618	TRUE
Type VI secretion system lipoprotein TssJ	Bacterial secretion system		Q9I752	PA0080	4.11	6.26886e-07	0.0041	TRUE
Probable non-ribosomal peptide synthetase			Q9I179	PA2402	4.14	0.00401643	0.412	TRUE
DNA polymerase			Q9I2L1	PA1886	4.19	0.102849	0.819	FALSE
Fe(3+)-pyochelin receptor			P42512	PA4221	4.21	1.53519e-06	0.00747	TRUE
Ferredoxin			Q9HTF2	PA5412	4.33	0.0820703	0.8	FALSE
DUF4349 domain-containing protein			Q9HYC6	PA3483	4.43	1.71691e-11	9.31e-08	TRUE
Protein hcp1	Biofilm formation / Bacterial secretion system		Q9I747	PA0085	4.47	2.23746e-10	2.35e-06	TRUE
Probable dipeptidase			Q9I187	PA2393	4.5	0.01344	0.588	FALSE
Pyochelin synthase PchF	Biosynthesis of siderophore group nonribosomal peptides		Q9HWG4	PA4225	4.58	0.000487886	0.184	TRUE
Probable ATP-binding component of ABC transporter			Q9HWG6	PA4223	4.73	3.80322e-08	0.000447	TRUE
Superoxide dismutase [Mn]			P53652	PA4468	4.75	7.7811e-06	0.0206	TRUE
Acyl-homoserine lactone acylase PvdQ			Q9I194	PA2385	4.83	0.000312669	0.153	TRUE
Type VI secretion system component TssA1			Q9I750	PA0082	4.97	6.72014e-09	8.86e-05	TRUE
Fumarate hydratase class II 2	Pyruvate metabolism / TCA cycle		Q51404	PA4470	5.08	2.00731e-15	1.37e-13	TRUE
phosphoribosylglycinamide formyltransferase 1			Q9I184	PA2396	5.21	3.2782e-09	4.41e-05	TRUE
Isochorismate pyruvate lyase	Biosynthesis of siderophore group nonribosomal peptides		Q51507	PA4230	5.26	2.54325e-11	1.54e-07	TRUE
Pyochelin synthase PchE	Biosynthesis of siderophore group nonribosomal peptides		G3XCV2	PA4226	5.37	1.36236e-07	0.00139	TRUE
L-2,4-diaminobutyrate:2-ketoglutarate 4-aminotransferase, PvdH	Glycine, serine and threonine metabolism		Q9I168	PA2413	5.39	0.000831977	0.226	TRUE
Heme/hemoglobin uptake outer membrane receptor PhuR			Q9HV88	PA4710	5.51	2.46205e-06	0.0101	TRUE
L-ornithine N(5)-monooxygenase			Q51548	PA2386	5.61	3.98192e-06	0.0135	TRUE
PvdN			G3XCY5	PA2394	6.02	5.12241e-11	3.66e-07	TRUE
PvdJ			Q9I181	PA2400	6.61	9.0212e-08	0.00098	TRUE
Second ferric pyoverdine receptor FpvB			Q9HWL3	PA4168	6.82	2.25409e-07	0.00207	TRUE

## Sheet: A1vsA3AUM
Description	KEGG pathway	gene	Corr.PAO1	logFC	pvalue	FDR	significant		A1 vs A3 Milieu M
Cis-1,2-dihydroxycyclohexa-3,4-diene carboxylate dehydrogenase	Degradation of aromatic compounds	Q9I0W7	PA2515	-3.64	0.0291237	0.563	FALSE		pvalue 1%
Ion-translocating oxidoreductase complex subunit G		Q9HYB6	PA3493	-3.03	1.27654e-05	0.00299	TRUE
Probable AMP-binding enzyme		Q9I0S7	PA2557	-2.87	0.00018362	0.0256	TRUE
histidine kinase	Two-component system	Q9HX70	PA3946	-2.73	0.00979485	0.363	TRUE
Probable acyl-CoA lyase beta chain	C5-Branched dibasic acid metabolism	Q9I562	PA0883	-2.71	0.354411	0.885	FALSE
Probable periplasmic spermidine/putrescine-binding protein	ABC transporters	Q9I3T4	PA1410	-2.65	0.00425961	0.231	TRUE
Alginate biosynthesis protein AlgF	Exopolysaccharide biosynthesis	Q06062	PA3550	-2.63	0.0371032	0.606	FALSE
Ferrous iron transporter FeoA domain-containing protein		Q9HW42	PA4359	-2.55	0.00150476	0.116	TRUE
Phosphoethanolamine transferase CptA	Lipopolysaccharide biosynthesis	Q9HVQ5	PA4517	-2.46	0.00179533	0.131	TRUE
Thioesterase domain-containing protein		Q9I3C7	PA1594	-2.44	0.0440704	0.635	FALSE
Metallo-beta-lactamase domain-containing protein		Q9I775	PA0057	-2.35	0.00287636	0.18	TRUE
DUF4175 domain-containing protein		Q9HYN0	PA3371	-2.33	0.216011	0.844	FALSE
DNA polymerase III subunit delta	Mismatch repair / Homologous recombination / DNA replication	Q9HX31	PA3989	-2.29	1.76722e-05	0.00396	TRUE
Probable transcriptional regulator		Q9I6W5	PA0167	-2.17	0.00168979	0.125	TRUE
Flavohemoglobin expression-modulating QEGLA motif protein		Q9HXU3	PA3697	-2.09	0.000182448	0.0255	TRUE
Polyketide synthase methyltransferase domain-containing protein		Q9HT28	PA5546	-2.06	0.00733136	0.314	TRUE
Probable permease of ABC transporter	ABC transporters	Q9HXC3	PA3890	-2.05	0.00995565	0.366	TRUE
Putative AHL lactonase		Q9I3S9	PA1415	-2.04	0.00227759	0.154	TRUE
histidine kinase		Q9HWI4	PA4197	-2.04	0.0471673	0.647	FALSE
Glycosyltransferase subfamily 4-like N-terminal domain-containing protein		Q9HW90	PA4311	-2.01	0.0337217	0.589	FALSE
Probable transcriptional regulator		Q9I362	PA1663	-2	0.103804	0.763	FALSE
VOC domain-containing protein		Q9HVQ4	PA4518	2.01	0.00608311	0.284	TRUE
DUF2135 domain-containing protein		Q9HVT4	PA4487	2.01	0.000264521	0.0333	TRUE
FecR protein domain-containing protein		Q9HWZ2	PA4035	2.03	3.9645e-05	0.00774	TRUE
Type VI secretion system component TssF1		Q9I744	PA0088	2.03	0.00413567	0.227	TRUE
Cytochrome c oxidase subunit 2	Oxidative phosphorylation	Q9I727	PA0105	2.03	0.089623	0.744	FALSE
Probable permease		Q9I642	PA0476	2.04	0.00403756	0.223	TRUE
Haem-binding uptake Tiki superfamily ChaN domain-containing protein		Q9HV92	PA4705	2.04	0.00483571	0.249	TRUE
Band 7 domain-containing protein		Q9I2V1	PA1791	2.04	0.0235005	0.524	FALSE
Phosphate-binding protein PstS	ABC transporters / Two-component system	G3XDA8	PA5369	2.05	0.000574596	0.0602	TRUE
Metal ABC transporter substrate-binding protein		Q9I171	PA2410	2.05	0.00913406	0.351	TRUE
Probable cytochrome c		Q9I100	PA2482	2.06	4.16106e-05	0.00804	TRUE
Type VI secretion system accessory component TagJ		Q9I746	PA0086	2.06	0.0722976	0.713	FALSE
GlcG protein		Q9I3K9	PA1503	2.07	0.000651695	0.066	TRUE
Serine aminopeptidase S33 domain-containing protein		Q9HYU2	PA3301	2.1	0.00286076	0.18	TRUE
peptidylprolyl isomerase		Q9HXD5	PA3871	2.11	0.0401017	0.619	FALSE
DUF4124 domain-containing protein		Q9HU62	PA5122	2.12	0.00349063	0.204	TRUE
DUF1161 domain-containing protein		Q9I793	PA0039	2.12	0.00469902	0.245	TRUE
phospholipase D		Q9HXR5	PA3727	2.13	0.00619538	0.287	TRUE
Histidine porin OpdC		Q9I6X0	PA0162	2.13	0.0162599	0.455	FALSE
Outer membrane protein assembly factor BamE		O68562	PA4765	2.14	0.000607138	0.0627	TRUE
DUF4349 domain-containing protein		Q9HYC6	PA3483	2.15	5.53492e-05	0.00999	TRUE
Solute-binding protein family 3/N-terminal domain-containing protein		Q9HWX9	PA4049	2.15	0.0170251	0.464	FALSE
Pilus assembly protein FimV		Q9HYQ5	PA3340	2.16	0.000124711	0.0192	TRUE
HxcW putative pseudopilin	Bacterial secretion system	Q9I5P8	PA0677	2.17	0.0489686	0.653	FALSE
Outer-membrane lipoprotein carrier protein		Q9I0M4	PA2614	2.19	0.000129991	0.0198	TRUE
Metallo-beta-lactamase domain-containing protein		Q9HYM9	PA3372	2.21	0.0190918	0.485	FALSE
DUF4197 domain-containing protein		Q9HXW5	PA3675	2.22	0.00438272	0.235	TRUE
Fumarylacetoacetase-like C-terminal domain-containing protein	Tyrosine metabolism	Q9I111	PA2471	2.22	0.00619382	0.287	TRUE
Type III export protein PscD		Q9I318	PA1717	2.22	0.301844	0.873	FALSE
Lipoprotein		Q9I050	PA2793	2.23	0.000222838	0.0295	TRUE
Flagellar P-ring protein	Flagellar assembly	Q9I4P5	PA1084	2.23	0.0271332	0.55	FALSE
Anaerobically-induced outer membrane porin OprE		G3XDA5	PA0291	2.24	0.0386856	0.613	FALSE
DUF1449 family protein		Q9HXR2	PA3730	2.26	0.000273144	0.0341	TRUE
Cis-aconitate porin OpdH		Q9I5H4	PA0755	2.26	0.00439917	0.235	TRUE
DUF4234 domain-containing protein		Q9I4K9	PA1126	2.26	0.0032028	0.193	TRUE
Rubredoxin-1		Q9HTK7	PA5351	2.27	0.0150214	0.441	FALSE
Flagella basal body P-ring formation protein FlgA	Flagellar assembly	Q9HYP6	PA3350	2.27	0.000215443	0.0288	TRUE
Xylose isomerase-like TIM barrel domain-containing protein		Q9I3L1	PA1501	2.27	0.0133583	0.419	FALSE
LysM domain-containing protein		Q9I7A7	PA0020	2.31	0.000643561	0.0654	TRUE
Flotillin family protein		Q9HXR3	PA3729	2.32	7.13132e-05	0.0122	TRUE
DUF1963 domain-containing protein		Q9HXF6	PA3850	2.32	0.0293602	0.564	FALSE
Outer membrane assembly lipoprotein YfiO		Q9HTC5	PA5441	2.34	3.87095e-08	8.73e-06	TRUE
MFS transporter		Q9HXK3	PA3794	2.34	0.00257834	0.168	TRUE
Fha1	Bacterial secretion system / Biofilm formation	Q9I751	PA0081	2.35	0.000642178	0.0653	TRUE
Type VI secretion system baseplate component TssK1	Biofilm formation	Q9I753	PA0079	2.36	0.00339845	0.201	TRUE
Lipoprotein		Q9I0Q5	PA2581	2.37	0.00867473	0.342	TRUE
Probable tonB-dependent receptor		Q9I473	PA1271	2.37	0.00221047	0.151	TRUE
Outer membrane lipoprotein		Q9HYS7	PA3317	2.4	4.32093e-05	0.00828	TRUE
WG repeat-containing protein		Q9HXS5	PA3716	2.41	0.000168629	0.0241	TRUE
Cytochrome c domain-containing protein		Q9I303	PA1734	2.41	0.0011856	0.0992	TRUE
Uncharacterized protein PA3922		Q9HX91	PA3922	2.42	0.00131776	0.106	TRUE
Uncharacterized protein		Q9I0Y4	PA2498	2.42	0.000144633	0.0215	TRUE
Probable allantoicase	Purine metabolism	Q9I3J8	PA1515	2.43	0.0078371	0.325	TRUE
Spermidine-binding periplasmic protein SpuE	ABC transporters	Q9I6J0	PA0301	2.44	1.83876e-06	0.000497	TRUE
ABC transporter substrate-binding protein	QS	Q9HYZ0	PA3250	2.45	0.00166764	0.124	TRUE
Probable binding protein component of ABC dipeptide transporter	ABC transporters / Bacterial chemotaxis	Q9HTN7	PA5317	2.46	0.000148991	0.022	TRUE
TonB3		Q9I698	PA0406	2.47	0.00389286	0.219	TRUE
non-specific serine/threonine protein kinase	Bacterial secretion system / Biofilm formation	Q9I758	PA0074	2.5	0.000118257	0.0185	TRUE
Choline transporter BetT		Q9HTI9	PA5375	2.51	0.0552667	0.672	FALSE
Superoxide dismutase [Mn]		P53652	PA4468	2.52	0.00946688	0.357	TRUE
TonB-dependent receptor		Q9I683	PA0434	2.52	9.33709e-05	0.0153	TRUE
Amidohydrolase 3 domain-containing protein		Q9I134	PA2448	2.52	0.0039976	0.222	TRUE
Probable protease		Q9HWL0	PA4171	2.54	0.00368064	0.211	TRUE
protein-serine/threonine phosphatase	Bacterial secretion system / Biofilm formation	Q9I757	PA0075	2.54	0.00144782	0.113	TRUE
Amino acid binding protein	ABC transporters / QS	Q9HUQ0	PA4913	2.62	0.00434101	0.233	TRUE
Outer membrane protein OprG		Q9HWW1	PA4067	2.63	5.89632e-05	0.0105	TRUE
Cytochrome c domain-containing protein		Q9I101	PA2481	2.64	1.28128e-06	0.000361	TRUE
Chain-length determining protein		Q9I520	PA0938	2.64	0.00259162	0.168	TRUE
TRAP transporter substrate-binding protein DctP		Q9HXL6	PA3779	2.66	4.08141e-05	0.00792	TRUE
D-ribose/D-allose-binding protein	ABC transporters / Bacterial chemotaxis	Q9I2F8	PA1946	2.66	0.00214258	0.148	TRUE
Chitin-binding protein CbpD		Q9I589	PA0852	2.67	0.0104525	0.375	FALSE
DUF3999 domain-containing protein		Q9HU71	PA5113	2.68	0.000152681	0.0224	TRUE
Exo-alpha-sialidase		Q9HU48	PA5136	2.68	0.00319624	0.193	TRUE
DUF1329 domain-containing protein		Q9HZC7	PA3081	2.72	4.94731e-05	0.00919	TRUE
HTH cro/C1-type domain-containing protein		Q9HVC1	PA4674	2.73	0.0045657	0.241	TRUE
Pyochelin synthase PchD	Biosynthesis of siderophore group nonribosomal peptides	Q9HWG3	PA4228	2.73	0.11492	0.776	FALSE
DUF2780 domain-containing protein		Q9I658	PA0460	2.73	0.00531593	0.263	TRUE
POTRA domain-containing protein		Q9HVG7	PA4624	2.75	0.000312745	0.0379	TRUE
D-alanyl-D-alanine endopeptidase		P72161	PA0869	2.77	0.000182717	0.0255	TRUE
DUF2059 domain-containing protein		Q9I585	PA0856	2.78	9.55502e-08	2.26e-05	TRUE
XphA	Bacterial secretion system	Q9I2M8	PA1867	2.79	0.000254397	0.0324	TRUE
type I site-specific deoxyribonuclease		Q9I0B0	PA2732	2.79	0.0305952	0.572	FALSE
Curli production assembly/transport component CsgG		Q9I787	PA0045	2.8	0.00159456	0.12	TRUE
Probable TonB-dependent receptor		Q9HZT6	PA2911	2.82	7.36291e-06	0.00181	TRUE
Type VI secretion system component TssM1	Bacterial secretion system / Biofilm formation	Q9I755	PA0077	2.83	2.16906e-06	0.000569	TRUE
Probable binding protein component of ABC transporter	ABC transporters / Bacterial chemotaxis	Q9HVS5	PA4496	2.85	0.000309387	0.0376	TRUE
Thiol:disulfide interchange protein DsbG		Q9I106	PA2476	2.85	5.90307e-05	0.0105	TRUE
Ferric iron-binding periplasmic protein HitA	ABC transporters	Q9HVA8	PA4687	2.88	8.41944e-06	0.00205	TRUE
DUF4426 domain-containing protein		Q9I6A7	PA0388	2.88	1.60026e-06	0.000441	TRUE
Putative ATP-dependent zinc protease domain-containing protein		Q9I656	PA0462	2.9	1.86056e-06	0.000502	TRUE
C4-dicarboxylate ABC transporter		Q9HT29	PA5545	2.91	8.3546e-05	0.014	TRUE
Uncharacterized protein		Q9I0K5	PA2633	2.91	2.15237e-05	0.00466	TRUE
Probable HIT family protein		Q9I5R5	PA0656	2.91	0.00108245	0.0935	TRUE
Type VI secretion system component TssA1	Biofilm formation	Q9I750	PA0082	2.92	0.000102944	0.0165	TRUE
Dipeptide-binding protein	ABC transporters / Bacterial chemotaxis	Q9HVS1	PA4500	2.93	9.30749e-08	2.21e-05	TRUE
Probable outer membrane protein		Q9I083	PA2760	2.95	5.15127e-06	0.00131	TRUE
Dehydrogenase		Q9I515	PA0943	2.96	2.32032e-06	0.0006	TRUE
Probable binding protein component of ABC iron transporter	ABC transporters	Q9HTX3	PA5217	2.97	9.82155e-07	0.00028	TRUE
Glycine betaine transmethylase		Q9HZC6	PA3082	3	0.000373795	0.0434	TRUE
Chloramphenicol acetyltransferase		P26841	PA0706	3.03	0.000666432	0.067	TRUE
DUF2845 domain-containing protein		Q9HV63	PA4736	3.03	0.00103561	0.0908	TRUE
Ribosomal RNA large subunit methyltransferase H		Q9HX23	PA4004	3.03	0.00188291	0.135	TRUE
UPF0312 protein PA0423		Q9I690	PA0423	3.13	1.49419e-08	2.7e-06	TRUE
Peptidoglycan-binding protein CsiV		Q9HZK2	PA3003	3.15	3.27389e-05	0.00664	TRUE
Secreted protein		Q9I118	PA2464	3.17	4.31115e-05	0.00826	TRUE
C4-dicarboxylate-binding periplasmic protein DctP	Two-component system	Q9HU18	PA5167	3.18	0.00139942	0.11	TRUE
Glycine zipper domain-containing protein		Q9I762	PA0070	3.18	9.49742e-12	2.44e-11	TRUE
DUF2782 domain-containing protein		Q9HT79	PA5494	3.2	1.22492e-05	0.00288	TRUE
Glutathione peroxidase	Glutathione metabolism	Q9I457	PA1287	3.26	0.0011222	0.0957	TRUE
DNA polymerase		Q9I2L1	PA1886	3.29	0.197304	0.835	FALSE
Probable binding protein component of ABC transporter	ABC transporters / Bacterial chemotaxis	Q9HVR9	PA4502	3.34	1.77117e-06	0.000482	TRUE
Virginiamycin B lyase		Q9I650	PA0468	3.37	3.74333e-08	8.39e-06	TRUE
Transmembrane protein		Q9HW84	PA4317	3.39	1.42773e-05	0.0033	TRUE
Protein hcp1	Bacterial secretion system	Q9I747	PA0085	3.43	1.04072e-07	2.47e-05	TRUE
Sulfate-binding protein	ABC transporters / Sulfur metabolism	Q9I6K7	PA0283	3.46	1.21928e-05	0.00287	TRUE
Solute-binding protein family 3/N-terminal domain-containing protein		Q9HU46	PA5138	3.54	4.9793e-11	5.69e-10	TRUE
Type VI secretion system spike protein VgrG1a	Bacterial secretion system	Q9I741	PA0091	3.54	2.60924e-05	0.0055	TRUE
Leucine-, isoleucine-, valine-, threonine-, and alanine-binding protein	ABC transporters / QS	P21175	PA1074	3.56	9.38817e-08	2.23e-05	TRUE
Probable binding protein component of ABC transporter	QS	Q9I5T4	PA0604	3.63	6.53556e-06	0.00162	TRUE
AMB antimetabolite synthase AmbE		Q9I1H3	PA2302	3.64	0.00135303	0.108	TRUE
POTRA domain-containing protein		Q9I119	PA2463	3.7	0.00215588	0.149	TRUE
Secreted protein		Q9I149	PA2433	3.71	0.000765402	0.0739	TRUE
Sulfatase-modifying factor enzyme domain-containing protein		Q9I761	PA0071	3.71	1.34928e-07	3.23e-05	TRUE
Esterase EstA		O33407	PA5112	3.73	1.8055e-05	0.00403	TRUE
Putrescine-binding periplasmic protein SpuD	ABC transporters	Q9I6J1	PA0300	3.77	1.48921e-08	2.69e-06	TRUE
Secreted protein		Q9I132	PA2450	3.78	0.000117745	0.0184	TRUE
Tripartite tricarboxylate transporter substrate binding protein	Two-component system	Q9I5H5	PA0754	3.8	2.81383e-06	0.000724	TRUE
L-cysteine transporter of ABC system FliY	ABC transporters / Flagellar assembly	Q9I6H7	PA0314	3.81	4.91287e-05	0.00914	TRUE
Filamentous haemagglutinin FhaB/tRNA nuclease CdiA-like TPS domain-containing protein		Q9HVG6	PA4625	3.84	4.21755e-06	0.00108	TRUE
DUF2796 domain-containing protein		Q9HWW5	PA4063	3.86	8.67305e-06	0.0021	TRUE
Thiosulfate-binding protein	ABC transporters / Sulfur metabolism	Q9I3L9	PA1493	3.86	1.30015e-07	3.12e-05	TRUE
DUF805 domain-containing protein		Q9I5X3	PA0563	3.87	6.3873e-08	1.53e-05	TRUE
Probable binding protein component of ABC transporter		Q9HUA1	PA5082	3.98	8.87885e-09	1.46e-06	TRUE
Effector EagT6		Q9I738	PA0094	3.98	6.92246e-07	0.000196	TRUE
Thiol:disulfide interchange protein DsbA	Cationic antimicrobial peptide (CAMP) resistance	P0C2B2	PA5489	3.99	8.68733e-08	2.07e-05	TRUE
Probable nuclease		Q9HUD1	PA5048	4	7.14643e-07	0.000202	TRUE
DUF4124 domain-containing protein		Q9HTM5	PA5330	4.05	3.79447e-06	0.000976	TRUE
Probable transglycolase		Q9I4G6	PA1171	4.07	5.89829e-08	1.41e-05	TRUE
Lipoprotein		Q9I706	PA0126	4.11	3.03188e-07	8.16e-05	TRUE
Probable TonB-dependent receptor	ABC transporters	Q9HT68	PA5505	4.24	2.62825e-06	0.000678	TRUE
Ecotin		Q9I088	PA2755	4.29	2.1677e-06	0.000569	TRUE
Solute-binding protein family 3/N-terminal domain-containing protein	ABC transporters	Q9HYT1	PA3313	4.3	8.68811e-08	2.07e-05	TRUE
Copper chaperone PCu(A)C		Q9HXL0	PA3785	4.32	1.91426e-06	0.000514	TRUE
Probable glycerophosphoryl diester phosphodiesterase	Glycerophospholipid metabolism	Q9I1C6	PA2352	4.33	2.37768e-07	6.23e-05	TRUE
Probable non-ribosomal peptide synthetase		Q9I179	PA2402	4.42	0.00227113	0.154	TRUE
Uncharacterized protein PA1579		Q9I3D8	PA1579	4.42	1.57421e-05	0.00359	TRUE
ABC-type glycine betaine transport system substrate-binding domain-containing protein	ABC transporters	Q9HTI6	PA5378	4.57	0.00017105	0.0243	TRUE
Probable amino acid binding protein	ABC transporters	Q9HXE1	PA3865	4.57	1.28963e-09	1.1e-07	TRUE
Methionine ABC transporter substrate-binding protein	ABC transporters	Q9HX85	PA3931	4.61	8.12506e-08	1.94e-05	TRUE
DUF1090 domain-containing protein		Q9I5Z4	PA0542	4.61	7.04929e-07	0.0002	TRUE
OmpA-like domain-containing protein	Bacterial secretion system	Q9I754	PA0078	4.7	9.08635e-09	1.5e-06	TRUE
Type VI secretion system sheath protein TssB1	Biofilm formation	Q9I749	PA0083	4.72	1.76766e-08	3.24e-06	TRUE
BON domain-containing protein		Q9HV60	PA4739	4.72	0.0153433	0.445	FALSE
Tungstate/molybdate/chromate-binding protein ModA	ABC transporters	Q9I2N2	PA1863	4.74	5.72197e-07	0.000162	TRUE
Solute-binding protein family 3/N-terminal domain-containing protein		Q9HU45	PA5139	4.77	1.54414e-06	0.000428	TRUE
Peptidyl-prolyl cis-trans isomerase A	Cationic antimicrobial peptide (CAMP) resistance / Viral life cycle HIV-1	Q59641	PA3227	4.78	7.92726e-08	1.9e-05	TRUE
Toluene tolerance protein	ABC transporters	Q9HVW4	PA4453	4.89	5.98326e-12	1.01e-11	TRUE
Immune protein Tsi1		Q9I2Q0	PA1845	4.93	3.57922e-07	9.79e-05	TRUE
Peptidase M48 domain-containing protein		Q9I6L3	PA0277	4.96	2.32568e-06	0.000601	TRUE
L-arginine-binding protein	ABC transporters	G3XD47	PA0888	5	1.26819e-06	0.000358	TRUE
ABC transporter substrate-binding protein		Q9HXG8	PA3836	5.08	1.06804e-06	0.000304	TRUE
Type VI secretion system lipoprotein TssJ	Bacterial secretion system	Q9I752	PA0080	5.09	6.80009e-09	1.05e-06	TRUE
L-glutamate/L-aspartate-binding protein	ABC transporters / Two-component system	Q9I402	PA1342	5.1	1.64071e-08	2.99e-06	TRUE
DUF4399 domain-containing protein		Q9I6H6	PA0315	5.14	3.41101e-05	0.00687	TRUE
Inhibitor of vertebrate lysozyme		Q9HXB1	PA3902	5.2	6.72865e-06	0.00167	TRUE
PepSY domain-containing protein		Q9I0H9	PA2659	5.22	7.14241e-05	0.0123	TRUE
Cytochrome c-551	Two-component system / Oxidative phosphorylation	P00099	PA0518	5.27	9.15724e-06	0.00221	TRUE
Type VI secretion system sheath protein TssC1	Biofilm formation	Q9I748	PA0084	5.33	4.44316e-06	0.00114	TRUE
Lysozyme inhibitor LprI N-terminal domain-containing protein		Q9HZI5	PA3021	5.61	1.40231e-07	3.36e-05	TRUE
AAA+ ATPase ClpV1	Bacterial secretion system / Biofilm formation	Q9I742	PA0090	5.69	2.14366e-06	0.000564	TRUE
Uncharacterized protein PA5481		Q9HT89	PA5481	5.7	1.80469e-06	0.000489	TRUE
Amino acid (Lysine/arginine/ornithine/histidine/octopine) ABC transporter periplasmic binding protein	ABC transporters	Q9HU31	PA5153	5.82	1.97533e-09	1.95e-07	TRUE
Azurin		P00282	PA4922	7.1	6.45343e-08	1.54e-05	TRUE

## Sheet: D1vsD3TS
Description	KEGG pathway	gene	Corr.PAO1	logFC	pvalue	FDR	significant		D1 vs D3 Milieu T
Na+/H+ antiporter subunit E		Q9I4R7	PA1057	-9.45	6.52e-18	9.66e-14	TRUE		pvalue 1%
Mannuronan synthase	Biofilm formation / Fructose and mannose metabolism / Exopolysaccharide biosynthesis	Q9HY69	PA3542	-9.35	1.77e-07	0.000648	TRUE
GDP-mannose 6-dehydrogenase	Fructose and mannose metabolism / Two-component system	P11759	PA3540	-8.93	5.53e-08	0.000231	TRUE
Mannuronan C5-epimerase	Fructose and mannose metabolism	Q51371	PA3545	-7.9	6.42e-10	2.58e-06	TRUE
Alginate biosynthesis protein AlgX	Exopolysaccharide biosynthesis	Q51372	PA3546	-7.65	1.96e-10	6.27e-07	TRUE
Alginate biosynthesis protein AlgK		P96956	PA3543	-6.76	4.51e-08	0.000195	TRUE
Probable alginate O-acetylase AlgJ	Exopolysaccharide biosynthesis	Q51393	PA3549	-6.16	7.34e-10	2.98e-06	TRUE
Transcription factor AmrZ		G3XCY4	PA3385	-6.14	8.16e-07	0.00234	TRUE
SH3b domain-containing protein		Q9HWM7	PA4154	-5.95	1.62e-18	9.66e-14	TRUE
Alginate biosynthesis protein AlgA	Biofilm formation / Fructose and mannose metabolism / O-antigen nucleotide sugar biosynthesis	P07874	PA3551	-5.67	7.24e-06	0.0102	TRUE
Alginate production protein AlgE		P18895	PA3544	-5.42	8.87e-12	1.11e-08	TRUE
Catalase HPII	Glyoxylate and dicarboxylate metabolism / Tryptophan metabolism	Q9I1W8	PA2147	-5.22	5.24e-08	0.000221	TRUE
DUF2383 domain-containing protein		Q9I1U6	PA2169	-5.21	5.05e-11	1.09e-07	TRUE
Uncharacterized protein		Q9I269	PA2046	-5.11	2.74e-11	5.26e-08	TRUE
Anthranilate synthase component 1, pyocyanine specific	Biofilm formation / QS / Phenazine biosynthesis	P09785	PA1001	-4.87	0.000788112	0.152	TRUE
Probable outer membrane protein		Q9I4S6	PA1048	-4.8	3.46e-11	7.03e-08	TRUE
Mannuronan synthase	Fructose and mannose metabolism / Exopolysaccharide biosynthesis	Q52463	PA3541	-4.42	0.00376862	0.311	TRUE
NAD-dependent epimerase		Q9I1T9	PA2176	-4.4	1.68e-08	8e-05	TRUE
Anthraniloyl-CoA anthraniloyltransferase	Biofilm formation / QS / Phenazine biosynthesis	P20582	PA0999	-4.37	0.00353804	0.303	TRUE
Rho termination factor N-terminal domain-containing protein		Q9HUT6	PA4877	-4.33	3.76e-08	0.000166	TRUE
Uncharacterized protein		Q9I3U0	PA1404	-4.32	2.07e-07	0.000736	TRUE
Probable acetyltransferase		Q9HYE6	PA3460	-4.29	0.00208777	0.238	TRUE
DUF4345 domain-containing protein		Q9HV85	PA4713	-4.28	1.12e-06	0.00298	TRUE
DUF3182 family protein		Q9I1U8	PA2167	-4.13	2.05e-06	0.00454	TRUE
Probable alginate O-acetylase AlgI	Exopolysaccharide biosynthesis	Q51392	PA3548	-4.09	1.48e-06	0.00365	TRUE
Uncharacterized protein		Q9I3T6	PA1408	-4.05	5.79e-07	0.00177	TRUE
L-sorbosone dehydrogenase		Q9I167	PA2414	-4.03	1.7e-09	7.08e-06	TRUE
Methyltransferase domain-containing protein		Q9I2I3	PA1921	-3.93	2e-06	0.00446	TRUE
Osmotically inducible lipoprotein OsmE		Q9HUT7	PA4876	-3.87	1.99e-13	1.98e-11	TRUE
Outer membrane lipoprotein Blc		Q9HU76	PA5107	-3.83	3.79e-09	1.67e-05	TRUE
Transcriptional regulator		Q9HYW8	PA3273	-3.81	9.89e-07	0.00271	TRUE
N-acetyltransferase domain-containing protein		Q9HX71	PA3945	-3.8	1.26e-05	0.0148	TRUE
Probable 2-ketogluconate kinase	Pentose phosphate pathway	Q9I1L2	PA2261	-3.8	1.7e-06	0.004	TRUE
Fumarate hydratase class II 1		P40695	PA0843	-3.79	2.95e-06	0.00571	TRUE
Amidohydrolase-related domain-containing protein		Q9I3B6	PA1605	-3.79	2.86e-07	0.000959	TRUE
Osmoprotectant NAGGN system M42 family peptidase		Q9HYE5	PA3461	-3.78	4.89e-10	1.89e-06	TRUE
2-heptyl-4(1H)-quinolone synthase subunit PqsB	Biofilm formation / QS / Phenazine biosynthesis	Q9I4X2	PA0997	-3.77	0.00441894	0.333	TRUE
ATP-grasp domain-containing protein		Q9I2G0	PA1944	-3.76	9.35e-06	0.012	TRUE
asparagine synthase (glutamine-hydrolyzing)	Alanine, aspartate and glutamate metabolism	Q9HYE7	PA3459	-3.7	1.98e-05	0.0202	TRUE
Peptidoglycan-binding protein LysM		Q9HU11	PA5178	-3.68	3.01e-12	2.04e-09	TRUE
Probable oxidoreductase		Q9I588	PA0853	-3.68	1.47e-05	0.0165	TRUE
Probable transcriptional regulator		Q9HZH9	PA3027	-3.64	7.16e-05	0.0444	TRUE
Probable protease		Q9HWL0	PA4171	-3.63	7.86e-05	0.047	TRUE
Osmotically inducible protein OsmC		Q9I773	PA0059	-3.63	1.19e-09	4.83e-06	TRUE
DUF2892 domain-containing protein		Q9I1U2	PA2173	-3.62	0.000192352	0.0785	TRUE
Protease PfpI		Q9I6D8	PA0355	-3.6	1.87e-11	3.25e-08	TRUE
Alginate lyase	Fructose and mannose metabolism	Q06749	PA3547	-3.6	0.00864946	0.431	TRUE
Carboxypeptidase regulatory-like domain-containing protein		Q9I420	PA1324	-3.57	9.64e-10	3.94e-06	TRUE
2-heptyl-4(1H)-quinolone synthase subunit PqsC	Biofilm formation / QS / Phenazine biosynthesis	Q9I4X1	PA0998	-3.55	0.00688684	0.397	TRUE
1,4-alpha-glucan branching enzyme GlgB	Starch and sucrose metabolism	Q9I1W2	PA2153	-3.54	1.25e-07	0.000482	TRUE
Acetyl-CoA hydrolase/transferase C-terminal domain-containing protein		Q9HTQ5	PA5299	-3.5	0.0289601	0.611	FALSE
Probable acyl-CoA thiolase	Glyoxylate and dicarboxylate metabolism / Two-component system / Fatty acid metabolism /Amino acids metabolism	Q9I301	PA1736	-3.49	0.000855999	0.158	TRUE
Probable glycosyl hydrolase	Starch and sucrose metabolism	Q9I1V5	PA2160	-3.48	1.01e-05	0.0126	TRUE
Anthranilate synthase component 2, pyocyanine specific	Biofilm formation / QS / Phenazine biosynthesis	P09786	PA1002	-3.47	0.00243844	0.255	TRUE
Bacterioferritin	Porphyrin metabolism	Q9HUT3	PA4880	-3.46	1.53e-09	6.36e-06	TRUE
DUF2076 domain-containing protein		Q9HX64	PA3952	-3.43	1.41e-08	6.74e-05	TRUE
Nudix hydrolase domain-containing protein		Q9I4X9	PA0990	-3.43	6.23e-05	0.0411	TRUE
Lipoprotein		Q9I770	PA0062	-3.43	6.48e-06	0.00948	TRUE
Transmembrane protein		Q9I6B8	PA0377	-3.43	0.000244432	0.0887	TRUE
Probable ATP-binding component of ABC transporter OpuCA	ABC transporters	Q9HXC2	PA3891	-3.32	6.4e-05	0.0417	TRUE
Probable lipid kinase YegS-like		Q9HZI3	PA3023	-3.32	1.97e-06	0.00441	TRUE
Probable 2-hydroxyacid dehydrogenase	Pentose phosphate pathway / Glutathione metabolism	Q9I1L0	PA2263	-3.26	0.000357519	0.106	TRUE
Probable acyl-CoA thiolase	Glyoxylate and dicarboxylate metabolism / Two-component system/ Fatty acid metabolism / Amino acids metabolism	Q9HV23	PA4785	-3.21	8.77e-07	0.00247	TRUE
Probable 2-hydroxyacid dehydrogenase		Q9I448	PA1296	-3.14	3.02e-12	2.05e-09	TRUE
Elongation factor G 2		Q9I244	PA2071	-3.13	0.00027165	0.0934	TRUE
Alpha-1,4 glucan phosphorylase	Starch and sucrose metabolism	Q9I1X1	PA2144	-3.07	0.000849094	0.157	TRUE
Fumarate hydratase class II 1	Citrate cycle (TCA cycle)	Q9I587	PA0854	-3.06	3.11e-14	5.92e-13	TRUE
Positive alginate biosynthesis regulatory protein	Two-component system	P26275	PA5261	-3.03	5.55e-11	1.21e-07	TRUE
L-2,4-diaminobutyrate:2-ketoglutarate 4-aminotransferase, PvdH	Glycine, serine and threonine metabolism	Q9I168	PA2413	-3	0.0504252	0.686	FALSE
M42 family peptidase		Q9I1U3	PA2172	-2.99	3.1e-06	0.00588	TRUE
DUF3203 family protein		Q9I293	PA2021	-2.99	1.79e-05	0.0189	TRUE
Glycine zipper 2TM domain-containing protein		Q9HXI3	PA3819	-2.91	1.47e-13	1.21e-11	TRUE
Lipoprotein		Q9I384	PA1641	-2.9	1.44e-07	0.000544	TRUE
diguanylate cyclase		Q9HZ57	PA3177	-2.9	0.000827802	0.156	TRUE
Glyoxylate carboligase	Glyoxylate and dicarboxylate metabolism	Q9I3L0	PA1502	-2.85	0.000276979	0.0943	TRUE
Uncharacterized protein		Q9HV26	PA4782	-2.83	0.000536827	0.128	TRUE
Coenzyme PQQ synthesis protein B		Q9I2C3	PA1986	-2.81	2.88e-06	0.00563	TRUE
Lipoprotein SmpA/OmlA domain-containing protein		Q9HU75	PA5108	-2.8	1.23e-07	0.000475	TRUE
N-acetylmuramoyl-L-alanine amidase		Q9I5D1	PA0807	-2.8	0.000311385	0.0996	TRUE
Chloroperoxidase		Q9I0C5	PA2717	-2.79	0.000393755	0.111	TRUE
3-oxoacyl-[acyl-carrier-protein] synthase 2	Fatty acid metabolism / Biotin metabolism	Q9I3X1	PA1373	-2.77	0.00368833	0.308	TRUE
Diguanylate cyclase TpbB	Biofilm formation	Q9I4L5	PA1120	-2.76	0.0151445	0.516	FALSE
DUF4398 domain-containing protein		Q9HXU9	PA3691	-2.75	2.33e-08	0.000109	TRUE
Protein SprT		Q9I4E9	PA1189	-2.72	0.000135903	0.0649	TRUE
DUF883 domain-containing protein		Q9I089	PA2754	-2.7	1.82e-05	0.0191	TRUE
Pyruvate dehydrogenase (Cytochrome)		Q9HTQ7	PA5297	-2.69	0.000133468	0.0642	TRUE
Lipotoxon F, LptF		Q9HXU8	PA3692	-2.68	3.48e-08	0.000155	TRUE
AP endonuclease		Q9I1L3	PA2260	-2.66	0.000324832	0.102	TRUE
Probable oxidoreductase		Q9I6D0	PA0364	-2.66	1.52e-06	0.00371	TRUE
Resistance-Nodulation-Cell Division (RND) multidrug efflux membrane fusion protein	Two-component system / beta-Lactam resistance	G3XD21	PA2019	-2.62	0.000163565	0.0719	TRUE
Gamma-carboxymuconolactone decarboxylase	Degradation of aromatic compounds	Q9I6Q6	PA0232	-2.55	5.51e-05	0.0383	TRUE
Carbonic anhydrase	Nitrogen metabolism	Q9I730	PA0102	-2.55	7.24e-15	9.66e-14	TRUE
Probable non-ribosomal peptide synthetase		Q9I179	PA2402	-2.53	0.0686373	0.723	FALSE
UPF0339 protein PA0329		Q9I6G2	PA0329	-2.53	1.19e-05	0.0142	TRUE
Uncharacterized protein		Q9HZG6	PA3042	-2.51	0.000211773	0.0825	TRUE
DUF3298 domain-containing protein		Q9HUJ3	PA4972	-2.5	1.15e-09	4.66e-06	TRUE
Acyl-coenzyme A dehydrogenase	Fatty acid metabolism	Q9I028	PA2815	-2.5	1.8e-06	0.00417	TRUE
Secreted protein	Biofilm formation / Quorum sensing	Q9I0R6	PA2569	-2.46	0.00455705	0.337	TRUE
Probable transcriptional regulator		Q9HWL6	PA4165	-2.45	3.74e-05	0.0304	TRUE
ATP-dependent dethiobiotin synthetase BioD	Biotin metabolism	Q9I614	PA0504	-2.45	2.61e-06	0.00529	TRUE
Probable zinc protease		Q9I6C2	PA0372	-2.45	6.29e-11	1.38e-07	TRUE
CmaX protein		G3XD00	PA1773	-2.43	0.000256375	0.0908	TRUE
SnoaL-like domain-containing protein		Q9HXF0	PA3856	-2.43	0.000457619	0.119	TRUE
Periplasmic gluconolactonase, PpgL	Pentose phosphate pathway	Q9HWH7	PA4204	-2.41	4.17e-06	0.00704	TRUE
Activator of Hsp90 ATPase homologue 1-like C-terminal domain-containing protein		Q9I5D0	PA0808	-2.41	0.000273157	0.0936	TRUE
AB hydrolase-1 domain-containing protein		Q9I079	PA2764	-2.37	2.27e-05	0.022	TRUE
DUF1127 domain-containing protein		Q9HTC1	PA5446	-2.34	0.000862612	0.159	TRUE
Aconitate hydratase A	Glyoxylate and dicarboxylate metabolism / Citrate cycle (TCA cycle)	Q9I3F5	PA1562	-2.34	8.46e-10	3.45e-06	TRUE
Neutral zinc metallopeptidase		Q9HV81	PA4717	-2.33	2.46e-06	0.0051	TRUE
L-serine dehydratase	Glycine, serine and threonine metabolism / cysteine and methionine metabolism	Q9I139	PA2443	-2.33	0.0300282	0.616	FALSE
Probable short-chain dehydrogenase	Fatty acid metabolism / Biotin metabolism	Q9HV22	PA4786	-2.32	1.33e-05	0.0153	TRUE
Probable biotin biosynthesis protein bioH	Biotin metabolism	Q9I616	PA0502	-2.32	0.000107682	0.0567	TRUE
Probable short-chain dehydrogenase		Q9HT52	PA5521	-2.31	6.02e-08	0.000247	TRUE
YMGG-like Gly-zipper domain-containing protein		Q9HU06	PA5183	-2.31	0.000361001	0.107	TRUE
NGG1p interacting factor NIF3		Q9HXN3	PA3762	-2.31	0.0118434	0.479	FALSE
Probable short-chain dehydrogenase		Q9I400	PA1344	-2.3	1.04e-08	4.94e-05	TRUE
Probable glutamine synthetase	Glyoxylate and dicarboxylate metabolism / Two-component system / Nitrogen metabolism / Amino acid metabolism	Q9I275	PA2040	-2.29	0.00681654	0.395	TRUE
Glutamate-1-semialdehyde 2,1-aminomutase	Porphyrin metabolism	Q9HT50	PA5523	-2.28	0.000234125	0.0868	TRUE
Glutathione-regulated potassium-efflux system protein KefB		Q9I4D1	PA1207	-2.27	0.0551977	0.697	FALSE
Transmembrane protein		Q9I349	PA1676	-2.26	0.0324	0.627	FALSE
Insulinase family protein		Q9I6C3	PA0371	-2.26	1.22e-14	9.66e-14	TRUE
Putative ATP-dependent zinc protease domain-containing protein		Q9I656	PA0462	-2.23	0.00010904	0.0571	TRUE
Acyltransferase 3 domain-containing protein		Q9HW63	PA4338	-2.21	0.000753973	0.149	TRUE
3-methyl-2-oxobutanoate hydroxymethyltransferase 1		Q9I3C3	PA1598	-2.2	0.00803447	0.42	TRUE
Uncharacterized protein		Q9I4M1	PA1114	-2.19	0.0071026	0.402	TRUE
Pyrroloquinoline-quinone synthase		Q9I2C2	PA1987	-2.17	0.00347666	0.3	TRUE
Anthranilate--CoA ligase	Biofilm formation / QS / Phenazine biosynthesis	Q9I4X3	PA0996	-2.17	0.0148204	0.513	FALSE
DUF599 family protein		Q9I3D0	PA1591	-2.17	0.0242076	0.586	FALSE
SnoaL-like domain-containing protein		Q9I5X9	PA0557	-2.17	0.0185485	0.546	FALSE
Flagellar glycosyl transferase, FgtA		Q9I4N8	PA1091	-2.15	0.121821	0.785	FALSE
Probable pyridoxal-dependent aminotransferase	Valine, leucine and isoleucine degradation / propanoate metabolism	Q9HTP1	PA5313	-2.1	6.63e-06	0.00962	TRUE
AsmA domain-containing protein		Q9HUT4	PA4879	-2.09	0.00467244	0.341	TRUE
Peptidase inhibitor I78 family protein		Q9I2D5	PA1969	-2.09	1.25e-06	0.00323	TRUE
OmpA-like domain-containing protein		Q9I5A7	PA0833	-2.09	1.38e-10	4.03e-07	TRUE
Tyrosine isonitrile desaturase		Q9I1L4	PA2255	-2.09	0.0099709	0.453	TRUE
Secreted protein		Q9I149	PA2433	-2.08	0.047097	0.677	FALSE
Probable pyruvate carboxylase		Q9I3U4	PA1400	-2.08	0.1056	0.771	FALSE
2-oxo-hept-3-ene-1,7-dioate hydratase	Tyrosine metabolism	Q9HWQ4	PA4127	-2.05	0.0196173	0.555	FALSE
Type II toxin-antitoxin system RelE/ParE family toxin		Q9I5J9	PA0729	-2.05	0.0177632	0.54	FALSE
Phosphomannomutase/phosphoglucomutase	Glycolysis / Gluconeogenesis /Streptomycin biosynthesis / Pentose phosphate pathway / Starch and sucrose metabolism	P26276	PA5322	-2.04	3.74e-10	1.4e-06	TRUE
DUF3509 domain-containing protein		Q9I5D3	PA0805	-2.03	0.00750443	0.41	TRUE
ATP-binding protein		Q9I6W1	PA0171	2.02	0.00101202	0.17	TRUE
protein-glutamate methylesterase		G3XD63	PA0414	2.02	0.0426151	0.664	FALSE
TonB-dependent receptor		Q9I1I6	PA2289	2.06	0.0124781	0.487	FALSE
FAD assembly factor SdhE		Q9I5G9	PA0760	2.07	0.0250336	0.59	FALSE
Probable binding protein component of ABC transporter		Q9I5T4	PA0604	2.07	0.00512454	0.354	TRUE
Ribosome hibernation promoting factor		Q9HVV5	PA4463	2.07	0.00334417	0.295	TRUE
Nitric oxide reductase subunit B		Q59647	PA0524	2.08	0.00871932	0.432	TRUE
TatD family deoxyribonuclease		Q9HY53	PA3564	2.08	0.00053972	0.128	TRUE
Aliphatic amidase expression-regulating protein		P27017	PA3364	2.09	0.00128264	0.191	TRUE
Phosphofructokinase		Q9HY56	PA3561	2.09	0.003906	0.316	TRUE
Xenobiotic reductase		Q9HW45	PA4356	2.1	1.08e-06	0.00289	TRUE
Expressed protein with apparent function in citronellol catabolism		Q9HZW1	PA2886	2.1	0.000549237	0.129	TRUE
Flagellar biosynthesis protein FlhA		Q9I3P9	PA1452	2.1	0.000998427	0.169	TRUE
Probable enoyl-CoA hydratase/isomerase		Q9HUI5	PA4980	2.1	0.0783161	0.739	FALSE
Regulatory protein NosR		Q9HYL3	PA3391	2.1	0.0125797	0.488	FALSE
DUF4175 domain-containing protein		Q9HYN0	PA3371	2.11	0.261408	0.851	FALSE
DUF2782 domain-containing protein		Q9HT79	PA5494	2.13	0.00187048	0.227	TRUE
Biotin carboxylase		Q9HTD0	PA5436	2.13	5.88e-09	2.66e-05	TRUE
Rubredoxin-1		Q9HTK7	PA5351	2.13	0.0222879	0.573	FALSE
Esterase TesA		Q9HZY8	PA2856	2.13	0.00752436	0.41	TRUE
UvrABC system protein A	excinuclease ABC subunit A	Q9HWG0	PA4234	2.14	4.63e-10	1.78e-06	TRUE
Probable TonB-dependent receptor		Q9HT68	PA5505	2.15	0.00815396	0.422	TRUE
CoA transferase		Q9I4F0	PA1188	2.16	0.0143208	0.507	FALSE
Thiamine-monophosphate kinase		Q9HWX7	PA4051	2.17	0.000213168	0.0828	TRUE
L-cysteine transporter of ABC system FliY		Q9I6H7	PA0314	2.17	0.0131498	0.495	FALSE
Outer membrane protein OprG		Q9HWW1	PA4067	2.18	0.000583341	0.133	TRUE
Two-component response regulator PprB		Q9HWA4	PA4296	2.18	0.0273602	0.603	FALSE
Probable ClpA/B-type protease		Q9I1A8	PA2371	2.18	0.131803	0.793	FALSE
Molybdenum cofactor biosynthesis protein B		Q9HX98	PA3915	2.19	0.025753	0.594	FALSE
Uncharacterized protein		Q9I4Y8	PA0981	2.19	0.00759742	0.412	TRUE
biotin carboxylase		Q9I624	PA0494	2.19	0.00182527	0.225	TRUE
Type III secretion protein PcrV		G3XD49	PA1706	2.19	0.166952	0.815	FALSE
Type III export protein PscD		Q9I318	PA1717	2.2	0.305269	0.862	FALSE
Ribosomal RNA large subunit methyltransferase H		Q9HX23	PA4004	2.22	0.0192255	0.552	FALSE
Siroheme decarboxylase NirD subunit		P95412	PA0515	2.23	0.00222415	0.244	TRUE
Protein NirF		Q51480	PA0516	2.23	0.00332598	0.294	TRUE
Chemotaxis protein CheY		Q51455	PA1456	2.23	0.00489291	0.347	TRUE
Methionine ABC transporter substrate-binding protein		Q9HX85	PA3931	2.24	0.00272442	0.269	TRUE
O-methyltransferase		Q9I4D8	PA1200	2.24	0.00358522	0.304	TRUE
Methyl-accepting chemotaxis protein PctA		G3XD24	PA4309	2.25	6.51e-05	0.0421	TRUE
Putrescine/agmatine-binding protein		Q9I0P5	PA2592	2.26	0.0180718	0.542	FALSE
Respiratory nitrate reductase beta chain		G3XD87	PA3874	2.29	0.0018202	0.224	TRUE
DUF2796 domain-containing protein		Q9HWW5	PA4063	2.29	0.00434454	0.331	TRUE
Probable oxidoreductase		Q9I0Z1	PA2491	2.29	0.000326801	0.102	TRUE
Heme d1 biosynthesis protein NirJ		G3XD10	PA0511	2.3	0.00192108	0.23	TRUE
Cytochrome c55X		Q51479	PA0517	2.3	0.00118528	0.184	TRUE
High-affinity zinc uptake system protein ZnuA		Q9HT75	PA5498	2.3	0.00701267	0.4	TRUE
Probable chaperone		G3XD93	PA3842	2.31	0.0389877	0.652	FALSE
Amino acid abc transporter substrate-binding paat family protein		Q9HT98	PA5472	2.31	0.00016053	0.0712	TRUE
Probable transglycolase		Q9I4G6	PA1171	2.31	0.000510501	0.125	TRUE
LTXXQ domain protein		Q9HZ35	PA3205	2.33	0.0178338	0.541	FALSE
Probable transcriptional regulator		Q9I4F4	PA1184	2.33	0.00190962	0.229	TRUE
SMc04008-like domain-containing protein		Q9HYG6	PA3440	2.34	2.32e-07	0.000809	TRUE
Transcriptional antiactivator ExsD		Q9I321	PA1714	2.35	0.0039098	0.316	TRUE
Azurin		P00282	PA4922	2.36	0.0330159	0.63	FALSE
Siroheme decarboxylase NirG subunit		P95414	PA0513	2.36	0.000561405	0.131	TRUE
Nitric oxide reductase subunit C		Q59646	PA0523	2.39	0.00204912	0.236	TRUE
Probable glutathione S-transferase		Q9I030	PA2813	2.45	0.0106218	0.462	FALSE
Spermidine dehydrogenase, SpdH		Q9HXS8	PA3713	2.45	0.000159055	0.0708	TRUE
N(G),N(G)-dimethylarginine dimethylaminohydrolase		Q9I4E3	PA1195	2.45	0.00231807	0.249	TRUE
Siroheme decarboxylase NirL subunit		P95413	PA0514	2.47	5.85e-05	0.0397	TRUE
Transmembrane protein		Q9HW84	PA4317	2.48	0.000823127	0.155	TRUE
Probable binding protein component of ABC transporter		Q9I5T6	PA0602	2.48	4.66e-05	0.0347	TRUE
Uncharacterized protein		Q9I506	PA0952	2.49	0.00728729	0.405	TRUE
Multidrug efflux outer membrane protein OprN		Q9I0Y7	PA2495	2.53	0.00130638	0.193	TRUE
ACP phosphodiesterase		Q9HW48	PA4353	2.53	0.00138131	0.198	TRUE
Phosphotyrosine protein phosphatase		Q9HZM6	PA2978	2.56	0.00284382	0.274	TRUE
Urease accessory protein UreG		Q9HUS0	PA4893	2.58	0.000227733	0.0856	TRUE
phosphoenolpyruvate--protein phosphotransferase		Q9HY55	PA3562	2.59	1.51e-06	0.0037	TRUE
Probable binding protein component of ABC transporter		Q9HVR9	PA4502	2.6	8.94e-05	0.0507	TRUE
DUF1090 domain-containing protein		Q9I5Z4	PA0542	2.61	0.00185766	0.226	TRUE
Probable acyl-CoA lyase beta chain		Q9I562	PA0883	2.62	0.370057	0.876	FALSE
Phospholipid/glycerol acyltransferase domain-containing protein		Q9I657	PA0461	2.64	2.57e-05	0.0239	TRUE
PepSY domain-containing protein		Q9I0H9	PA2659	2.66	0.0292163	0.612	FALSE
VOC domain-containing protein		Q9HVQ4	PA4518	2.68	0.000404052	0.112	TRUE
Histidine porin OpdC		Q9I6X0	PA0162	2.69	0.00286349	0.275	TRUE
SiaC family regulatory phosphoprotein domain-containing protein		Q9I6W2	PA0170	2.71	0.000406936	0.112	TRUE
Curli production assembly/transport component CsgG		Q9I787	PA0045	2.72	0.00208341	0.238	TRUE
Resistance-Nodulation-Cell Division (RND) multidrug efflux membrane fusion protein MexE		Q9I0Y9	PA2493	2.74	0.0262989	0.597	FALSE
Anaerobic and virulence modulator AnvM		Q9HXD2	PA3880	2.74	0.000366892	0.107	TRUE
C4-dicarboxylate-binding periplasmic protein DctP		Q9HU18	PA5167	2.76	0.00493426	0.348	TRUE
Dihydro-heme d1 dehydrogenase		Q9I609	PA0509	2.78	8.78e-06	0.0115	TRUE
Nitrite reductase		P24474	PA0519	2.81	0.000424761	0.114	TRUE
Amino acid binding protein		Q9HUQ0	PA4913	2.84	0.00213763	0.24	TRUE
DUF4197 domain-containing protein		Q9HXW5	PA3675	2.84	0.000416409	0.113	TRUE
Sulfate-binding protein		Q9I6K7	PA0283	2.84	0.000196379	0.0793	TRUE
Acylphosphatase		Q9I504	PA0954	2.88	0.00042461	0.114	TRUE
Nucleotide-diphospho-sugar transferase		Q9I688	PA0429	2.88	7.65e-06	0.0105	TRUE
Ubiquinone biosynthesis protein UbiU		Q9HXA0	PA3913	2.89	0.00142326	0.201	TRUE
Flagellar L-ring protein		Q9I4P6	PA1083	2.9	0.000709068	0.145	TRUE
Polyhydroxyalkanoic acid system protein		Q9HUC1	PA5062	2.9	0.00061365	0.136	TRUE
Carboxylesterase		Q9HXE7	PA3859	2.98	0.00480684	0.345	TRUE
DUF4124 domain-containing protein		Q9HTM5	PA5330	2.99	0.000291567	0.0966	TRUE
Regulatory protein PcrH		Q9I325	PA1707	3.1	0.00491444	0.348	TRUE
Peptidase M48 domain-containing protein		Q9I6L3	PA0277	3.1	0.00132569	0.194	TRUE
DUF805 domain-containing protein		Q9I5X3	PA0563	3.14	3.65e-06	0.00648	TRUE
Putrescine/cadaverine-binding protein		Q9HY16	PA3610	3.15	0.000795653	0.153	TRUE
Chain-length determining protein		Q9I520	PA0938	3.18	0.000407997	0.112	TRUE
Secreted protein		Q9I132	PA2450	3.22	0.00078558	0.152	TRUE
B-type flagellin		P72151	PA1092	3.23	0.0070195	0.4	TRUE
Porin B		Q51485	PA3186	3.27	2.77e-08	0.000127	TRUE
Flagellar hook protein FlgE		Q9I4P9	PA1080	3.27	8.38e-06	0.0112	TRUE
phospholipase D		Q9HXR5	PA3727	3.29	6.66e-05	0.0427	TRUE
Siroheme decarboxylase NirH subunit		P95415	PA0512	3.3	5.22e-05	0.0372	TRUE
Uncharacterized protein		Q9I2J1	PA1913	3.38	0.000455084	0.118	TRUE
uroporphyrinogen-III C-methyltransferase		G3XD80	PA0510	3.4	4.27e-06	0.00714	TRUE
Ubiquinone biosynthesis protein UbiV		Q9HXA1	PA3912	3.4	3.76e-06	0.0066	TRUE
Flagellar hook-length control protein-like C-terminal domain-containing protein		Q9I3Q6	PA1441	3.4	0.000560547	0.13	TRUE
Methyl-accepting chemotaxis protein TlpQ		Q9I0I4	PA2654	3.42	8.38e-08	0.000335	TRUE
Major exported protein		Q9HI36	PA5267	3.42	0.00118863	0.184	TRUE
Efflux pump membrane transporter		Q9I0Y8	PA2494	3.47	0.000639944	0.139	TRUE
ABC transporter substrate-binding protein		Q9HXG8	PA3836	3.5	0.000293581	0.0969	TRUE
Probable outer membrane protein		Q9I083	PA2760	3.51	2.03e-07	0.000724	TRUE
Solute-binding protein family 3/N-terminal domain-containing protein		Q9HU46	PA5138	3.55	4.67e-11	1e-07	TRUE
Probable binding protein component of ABC transporter		Q9I1R3	PA2204	3.57	0.0003844	0.11	TRUE
Secreted protein		Q9I118	PA2464	3.6	5.88e-06	0.00889	TRUE
Large ribosomal subunit protein uL30		Q9HWF3	PA4245	3.62	0.00104446	0.173	TRUE
Lysozyme inhibitor LprI N-terminal domain-containing protein		Q9HZI5	PA3021	3.64	0.000168886	0.0732	TRUE
Probable chemotaxis transducer		Q9HZX9	PA2867	3.76	3.75e-08	0.000166	TRUE
Probable chemotaxis protein		Q9HYP7	PA3349	3.91	2.89e-06	0.00564	TRUE
Solute-binding protein family 3/N-terminal domain-containing protein		Q9HU45	PA5139	4.01	2.7e-05	0.0247	TRUE
Type VI secretion system contractile sheath small subunit		Q9I368	PA1657	4.14	0.000570899	0.132	TRUE
Methyl-accepting chemotaxis protein PctC		Q9HW93	PA4307	4.22	8.99e-05	0.0509	TRUE
Type VI secretion system contractile sheath large subunit		Q9I367	PA1658	4.22	2.08e-05	0.0209	TRUE
Glucose-1-phosphate thymidylyltransferase		Q9HU22	PA5163	4.29	8.54e-19	9.66e-14	TRUE
UDP-N-acetylmuramate--L-alanyl-gamma-D-glutamyl-meso-2,6-diaminoheptandioate ligase		Q9HX07	PA4020	4.37	3.68e-09	1.62e-05	TRUE
Sel1 repeat family protein		G3XD26	PA3978	4.42	0.000136582	0.0651	TRUE
tRNA pseudouridine synthase A		O87016	PA3114	4.42	2.5e-15	9.66e-14	TRUE
Probable binding protein component of ABC sugar transporter		Q9HZ48	PA3190	4.51	1.43e-12	6.73e-10	TRUE
Protein phosphatase 2C domain-containing protein		Q9I649	PA0469	5.27	2.98e-15	9.66e-14	TRUE
Cytochrome c-551		P00099	PA0518	5.59	3.42e-06	0.00624	TRUE
Iron-sulfur cluster assembly protein CyaY		Q9HTS5	PA5275	5.77	2.34e-11	4.34e-08	TRUE

## Sheet: D1vsD3HU
Description	gene	Corr.PAO1	logFC	pvalue	FDR	significant		D1 vs D3 Milieu U
Alginate biosynthesis protein AlgA	P07874	PA3551	-9.63	8.67e-11	7.94e-06	TRUE		pvalue 1%
Na+/H+ antiporter subunit E	Q9I4R7	PA1057	-8.29	4.73e-16	2.1e-13	TRUE
Mannuronan synthase	Q9HY69	PA3542	-7.92	3.93e-06	0.02	TRUE
Alginate biosynthesis protein AlgX	Q51372	PA3546	-7.16	1.01e-09	7.29e-05	TRUE
GDP-mannose 6-dehydrogenase	P11759	PA3540	-7	5.6e-06	0.0239	TRUE
Mannuronan C5-epimerase	Q51371	PA3545	-6.94	1.4e-08	0.000602	TRUE
Alginate biosynthesis protein AlgK	P96956	PA3543	-6.88	3.06e-08	0.00105	TRUE
Probable alginate O-acetylase AlgJ	Q51393	PA3549	-6.66	9.74e-11	8.88e-06	TRUE
SH3b domain-containing protein	Q9HWM7	PA4154	-6.55	5.88e-20	2.1e-13	TRUE
Mannuronan synthase	Q52463	PA3541	-6.25	9.29e-05	0.0796	TRUE
Probable alginate O-acetylase AlgI	Q51392	PA3548	-5.95	4.45e-10	3.61e-05	TRUE
Bacterioferritin	Q9HUT3	PA4880	-5.81	5.99e-16	3.15e-13	TRUE
Transcription factor AmrZ	G3XCY4	PA3385	-5.53	5.29e-06	0.0233	TRUE
Alginate production protein AlgE	P18895	PA3544	-5.19	2.84e-11	2.4e-06	TRUE
Fumarate hydratase class I	Q9HW68	PA4333	-5.03	1.07e-12	4.54e-08	TRUE
Glyoxylate carboligase	Q9I3L0	PA1502	-4.85	3.91e-08	0.00122	TRUE
Lipoprotein	Q9I770	PA0062	-4.54	2.93e-08	0.00102	TRUE
Probable cytochrome c	Q9I1K7	PA2266	-4.23	3.32e-08	0.00111	TRUE
Urate oxidase N-terminal domain-containing protein	Q9I3K0	PA1513	-4.01	3.02e-07	0.00468	TRUE
Pyruvate kinase	Q9I3L4	PA1498	-3.92	2.88e-05	0.0479	TRUE
Pyruvate dehydrogenase (Cytochrome)	Q9HTQ7	PA5297	-3.86	4.02e-07	0.00548	TRUE
Probable oxidoreductase	Q9I3L2	PA1500	-3.85	4.33e-10	3.54e-05	TRUE
Probable 2-hydroxyacid dehydrogenase	Q9I448	PA1296	-3.76	1.41e-14	6.48e-11	TRUE
Xylose isomerase-like TIM barrel domain-containing protein	Q9I3L1	PA1501	-3.72	0.000127029	0.0899	TRUE
Acetylglutamate kinase	Q9HTN2	PA5323	-3.71	1.1e-05	0.0326	TRUE
Probable acetyltransferase	Q9HYE6	PA3460	-3.66	0.00764382	0.356	TRUE
Outer membrane lipoprotein Blc	Q9HU76	PA5107	-3.61	1.46e-08	0.000622	TRUE
Uncharacterized protein	Q9I3U0	PA1404	-3.59	6.18e-06	0.0251	TRUE
Aconitate hydratase A	Q9I3F5	PA1562	-3.56	6.41e-15	1.98e-11	TRUE
Anthranilate synthase component 2, pyocyanine specific	P09786	PA1002	-3.52	0.00210367	0.241	TRUE
Uncharacterized protein	Q9HZG6	PA3042	-3.44	1.82e-06	0.0131	TRUE
Ferredoxin	Q9HTF2	PA5412	-3.43	0.165607	0.714	FALSE
Glycine zipper 2TM domain-containing protein	Q9HXI3	PA3819	-3.42	1.03e-15	6.3e-13	TRUE
Glutathione-regulated potassium-efflux system protein KefB	Q9I4D1	PA1207	-3.42	0.00490972	0.315	TRUE
Phosphoadenosine phosphosulphate reductase domain-containing protein	Q9I1Y8	PA2127	-3.39	2.29e-06	0.0148	TRUE
Carboxypeptidase regulatory-like domain-containing protein	Q9I420	PA1324	-3.34	4.77e-09	0.000259	TRUE
Gluconate 2-dehydrogenase subunit 3 family protein	Q9I1K9	PA2264	-3.27	2.59e-10	2.25e-05	TRUE
NGG1p interacting factor NIF3	Q9HXN3	PA3762	-3.25	0.000641408	0.167	TRUE
Probable acyl-CoA dehydrogenase	Q9HY33	PA3593	-3.22	0.0149491	0.43	FALSE
Rho termination factor N-terminal domain-containing protein	Q9HUT6	PA4877	-3.2	1.1e-05	0.0327	TRUE
Osmotically inducible lipoprotein OsmE	Q9HUT7	PA4876	-3.18	5.04e-11	4.53e-06	TRUE
L-sorbosone dehydrogenase	Q9I167	PA2414	-3.13	4.07e-07	0.00552	TRUE
Protease PfpI	Q9I6D8	PA0355	-3.06	1.2e-09	8.4e-05	TRUE
Alginate lyase	Q06749	PA3547	-2.98	0.0275006	0.506	FALSE
S1 motif domain-containing protein	Q9I4L9	PA1116	-2.97	4.97e-07	0.00615	TRUE
Lipoprotein SmpA/OmlA domain-containing protein	Q9HU75	PA5108	-2.96	3.7e-08	0.00118	TRUE
InaA protein	Q9HW24	PA4378	-2.91	0.000123986	0.0891	TRUE
Sulfatase N-terminal domain-containing protein	Q9I4M0	PA1115	-2.89	2.97e-05	0.0485	TRUE
Uncharacterized protein	Q9I269	PA2046	-2.86	8.09e-06	0.0285	TRUE
Anthranilate synthase component 1, pyocyanine specific	P09785	PA1001	-2.85	0.0395251	0.551	FALSE
NodB homology domain-containing protein	Q9I3J6	PA1517	-2.84	2.14e-08	0.000826	TRUE
histidine kinase	Q9HT87	PA5484	-2.78	0.000390572	0.141	TRUE
Probable outer membrane protein	Q9I4S6	PA1048	-2.75	6.22e-06	0.0252	TRUE
Glycerate kinase	Q9I3L3	PA1499	-2.74	0.00127097	0.207	TRUE
ParB/Sulfiredoxin domain-containing protein	Q9I1Y9	PA2126	-2.69	0.000361879	0.137	TRUE
Catalase HPII	Q9I1W8	PA2147	-2.68	0.00136213	0.212	TRUE
CmaX protein	G3XD00	PA1773	-2.67	7.59e-05	0.0732	TRUE
DUF883 domain-containing protein	Q9I089	PA2754	-2.67	2.22e-05	0.0427	TRUE
Fumarate hydratase class II 1	Q9I587	PA0854	-2.65	2.18e-12	1.13e-07	TRUE
Transcriptional regulator	Q9HYW8	PA3273	-2.64	0.000261403	0.121	TRUE
Uncharacterized protein	Q9I3T6	PA1408	-2.64	0.000378204	0.139	TRUE
Formate dehydrogenase-O, major subunit	Q14T72	PA4812	-2.63	2.57e-07	0.00426	TRUE
Gluconate dehydrogenase	Q9I1K8	PA2265	-2.63	4.34e-12	2.43e-07	TRUE
Ureidoglycolate lyase	Q9I3J9	PA1514	-2.62	4.55e-05	0.0591	TRUE
N-acetylmuramoyl-L-alanine amidase	Q9I5D1	PA0807	-2.6	0.000715507	0.173	TRUE
Probable lipid kinase YegS-like	Q9HZI3	PA3023	-2.59	9.31e-05	0.0796	TRUE
Positive alginate biosynthesis regulatory protein	P26275	PA5261	-2.57	3.36e-09	0.000201	TRUE
Neutral zinc metallopeptidase	Q9HV81	PA4717	-2.56	4.1e-07	0.00554	TRUE
DUF4345 domain-containing protein	Q9HV85	PA4713	-2.56	0.00139304	0.213	TRUE
asparagine synthase (glutamine-hydrolyzing)	Q9HYE7	PA3459	-2.51	0.00212732	0.242	TRUE
ATP-grasp domain-containing protein	Q9I2G0	PA1944	-2.51	0.00154582	0.22	TRUE
Probable ATP-binding component of ABC transporter OpuCA	Q9HXC2	PA3891	-2.5	0.00170618	0.226	TRUE
OmpA-like domain-containing protein	Q9I5A7	PA0833	-2.49	1.05e-12	4.45e-08	TRUE
Thioesterase domain-containing protein	Q9I4Z5	PA0968	-2.49	0.00348931	0.284	TRUE
Transmembrane protein	Q9I349	PA1676	-2.46	0.0202479	0.468	FALSE
Protease HtpX	Q9I013	PA2830	-2.46	4.43e-05	0.0584	TRUE
Osmoprotectant NAGGN system M42 family peptidase	Q9HYE5	PA3461	-2.4	6.08e-06	0.0249	TRUE
Osmotically inducible protein OsmC	Q9I773	PA0059	-2.38	6.62e-06	0.0259	TRUE
Carbonic anhydrase	Q9I730	PA0102	-2.33	1.12e-13	1.75e-09	TRUE
Probable transcriptional regulator	Q9HZH9	PA3027	-2.31	0.00741	0.353	TRUE
Lipotoxon F, LptF	Q9HXU8	PA3692	-2.3	7.55e-07	0.00781	TRUE
Periplasmic gluconolactonase, PpgL	Q9HWH7	PA4204	-2.27	1.16e-05	0.0334	TRUE
Insulinase family protein	Q9I6C3	PA0371	-2.26	1.27e-14	5.64e-11	TRUE
DUF934 domain-containing protein	Q9I2Q8	PA1837	-2.2	7.11e-05	0.0713	TRUE
Probable Resistance-Nodulation-Cell Division (RND) efflux membrane fusion protein	Q9HWH5	PA4206	-2.2	0.231919	0.747	FALSE
Probable allantoicase	Q9I3J8	PA1515	-2.19	0.015704	0.436	FALSE
DUF4398 domain-containing protein	Q9HXU9	PA3691	-2.16	2.82e-06	0.0167	TRUE
High frequency lysogenization protein HflD homolog	Q9I0L1	PA2627	-2.16	0.000392812	0.141	TRUE
DUF2076 domain-containing protein	Q9HX64	PA3952	-2.14	7.21e-05	0.0717	TRUE
Acyl-coenzyme A dehydrogenase	Q9I028	PA2815	-2.14	2.28e-05	0.0431	TRUE
Elongation factor G 2	Q9I244	PA2071	-2.14	0.00936284	0.376	TRUE
Tellurite resistance TerB family protein	Q9HXS9	PA3712	-2.14	0.000272617	0.123	TRUE
Biotin synthase	Q9I618	PA0500	-2.12	0.000388188	0.14	TRUE
Polyhydroxyalkanoate synthesis protein PhaF	Q9HUC3	PA5060	-2.11	3.59e-09	0.000211	TRUE
UPF0339 protein PA0329	Q9I6G2	PA0329	-2.11	0.00016065	0.0995	TRUE
Probable zinc protease	Q9I6C2	PA0372	-2.1	2.84e-09	0.000176	TRUE
EstX	Q9I2W8	PA1771	-2.09	0.00540067	0.324	TRUE
Tim44-like domain-containing protein	Q9HT45	PA5528	-2.08	0.000153573	0.0976	TRUE
Transposase	G3XCY0	PA0979	-2.07	0.0114769	0.398	FALSE
Peptidoglycan-binding protein LysM	Q9HU11	PA5178	-2.05	2.32e-06	0.0149	TRUE
DUF2892 domain-containing protein	Q9I1U2	PA2173	-2.04	0.025755	0.498	FALSE
YcgL domain-containing protein PA1295	Q9I449	PA1295	-2.02	0.121987	0.682	FALSE
1,4-alpha-glucan branching enzyme GlgB	Q9I1W2	PA2153	-2.01	0.000764495	0.177	TRUE
diguanylate cyclase	Q9HZ57	PA3177	-2.01	0.0165576	0.443	FALSE
histidine kinase	Q9I3B1	PA1611	-2	0.0151238	0.432	FALSE
Transcriptional activator protein anr	P23926	PA1544	2	0.00487739	0.315	TRUE
Uncharacterized protein	Q9HTI3	PA5381	2	0.00417193	0.3	TRUE
Probable dehydrogenase	Q9HWU9	PA4079	2	0.00432916	0.304	TRUE
Probable transcriptional regulator	Q9HXU1	PA3699	2	0.00140943	0.214	TRUE
Probable acyl-CoA dehydrogenase	Q9I0T4	PA2550	2.01	2.19e-06	0.0145	TRUE
SiaC family regulatory phosphoprotein domain-containing protein	Q9I6W2	PA0170	2.02	0.00647587	0.341	TRUE
Phosphoserine phosphatase	Q9HYY5	PA3255	2.02	0.00493731	0.316	TRUE
Anti-sigma factor SbrR	Q9HZV2	PA2895	2.02	0.00552595	0.326	TRUE
aminodeoxychorismate synthase	Q9I2Y1	PA1758	2.02	0.00751237	0.355	TRUE
Probable transmembrane sensor	Q9HYJ6	PA3409	2.03	0.00193704	0.235	TRUE
Tripartite tricarboxylate transporter substrate binding protein	Q9I5H5	PA0754	2.03	0.00577954	0.33	TRUE
DUF2797 domain-containing protein	Q9HZC4	PA3084	2.03	0.00305358	0.272	TRUE
Probable transcriptional regulator	Q9I009	PA2834	2.03	0.0242177	0.49	FALSE
DUF2796 domain-containing protein	Q9HWW5	PA4063	2.04	0.0100422	0.382	FALSE
Pyoverdine export membrane fusion protein PvdR	Q9I191	PA2389	2.04	0.00389967	0.294	TRUE
Type VI secretion system sheath protein TssB1	Q9I749	PA0083	2.04	0.00400123	0.297	TRUE
Serine aminopeptidase S33 domain-containing protein	Q9HXU5	PA3695	2.04	0.0157252	0.437	FALSE
Cold shock-like protein CspD	Q9I0L6	PA2622	2.04	0.010099	0.383	FALSE
Probable transcriptional regulator	Q9HWV1	PA4077	2.05	0.0027372	0.262	TRUE
Esterase TesA	Q9HZY8	PA2856	2.05	0.0095795	0.378	TRUE
Amidohydrolase 3 domain-containing protein	Q9I134	PA2448	2.05	0.0174766	0.45	FALSE
Methionine ABC transporter substrate-binding protein	Q9HX85	PA3931	2.06	0.00559271	0.327	TRUE
Probable metal-transporting P-type ATPase	Q9HXV0	PA3690	2.06	1.78e-05	0.0395	TRUE
Histidinol-phosphatase	Q9I6F6	PA0335	2.06	3.35e-06	0.0183	TRUE
Nonspecific ribonucleoside hydrolase	Q9I6Y9	PA0143	2.06	0.000608983	0.164	TRUE
AAA+ ATPase ClpV1	Q9I742	PA0090	2.06	0.0510094	0.582	FALSE
cysteine synthase	Q9I6A1	PA0399	2.07	0.000384737	0.14	TRUE
DUF2135 domain-containing protein	Q9HVT4	PA4487	2.08	0.000180225	0.104	TRUE
CinA C-terminal domain-containing protein	Q9HY10	PA3618	2.08	2.02e-06	0.0139	TRUE
ferredoxin--NADP(+) reductase	Q9HYK7	PA3397	2.08	1.7e-07	0.00329	TRUE
Methyl-accepting chemotaxis protein Aer	Q9I3F6	PA1561	2.08	0.000549649	0.159	TRUE
GST N-terminal domain-containing protein	Q9HXG2	PA3844	2.09	0.000855962	0.183	TRUE
Metal ABC transporter substrate-binding protein	Q9I171	PA2410	2.09	0.00787797	0.359	TRUE
Dihydromonapterin reductase	Q9HYG9	PA3437	2.09	0.00115236	0.201	TRUE
Probable purine-binding chemotaxis protein	G3XD72	PA1464	2.1	2.41e-09	0.000155	TRUE
Nitrogen regulatory protein	Q9HVV4	PA4464	2.1	4.54e-05	0.059	TRUE
FAD/FMN-containing dehydrogenase	Q9HVP4	PA4533	2.1	0.0244858	0.492	FALSE
Na(+)-translocating NADH-quinone reductase subunit D	Q9HZK9	PA2996	2.1	0.0058291	0.331	TRUE
L-cysteine transporter of ABC system FliY	Q9I6H7	PA0314	2.11	0.0159925	0.439	FALSE
DUF4823 domain-containing protein	Q9HZP3	PA2955	2.12	0.00200852	0.238	TRUE
Shikimate dehydrogenase (NADP(+))	P43904	PA0025	2.13	0.00136785	0.212	TRUE
Pilus assembly protein FimV	Q9HYQ5	PA3340	2.13	0.000154692	0.0979	TRUE
Pyridoxal phosphate homeostasis protein	P24562	PA0394	2.13	0.00013781	0.0931	TRUE
Nucleoside 2-deoxyribosyltransferase	Q9I6Y7	PA0145	2.14	0.000813851	0.18	TRUE
Two-component response regulator CreB	Q9I655	PA0463	2.15	2.16e-05	0.0423	TRUE
SCP2 domain-containing protein	Q9I2R5	PA1830	2.15	0.000104674	0.0834	TRUE
N-acetyltransferase domain-containing protein	Q9I3W7	PA1377	2.16	0.000423552	0.145	TRUE
Lipoprotein	Q9I706	PA0126	2.16	0.00240596	0.251	TRUE
Cytochrome c domain-containing protein	Q9HTU6	PA5248	2.18	0.00375035	0.291	TRUE
Thiosulfate sulfurtransferase GlpE	Q9I5U8	PA0589	2.18	0.000447159	0.148	TRUE
SPOR domain-containing protein	Q9HWC2	PA4278	2.19	7.28e-05	0.072	TRUE
Na(+)/H(+) antiporter NhaP	G3XD29	PA3887	2.2	0.00412485	0.299	TRUE
Probable transmembrane sensor	Q9I443	PA1301	2.2	0.00010849	0.0846	TRUE
Quinolinate synthase	Q9I4W9	PA1004	2.2	0.000797297	0.179	TRUE
Pyochelin biosynthetic protein PchC	Q9HWG2	PA4229	2.21	0.00523785	0.321	TRUE
DUF4234 domain-containing protein	Q9I4K9	PA1126	2.21	0.003828	0.293	TRUE
UspA domain-containing protein	Q9I2V3	PA1789	2.24	0.00245546	0.253	TRUE
Alkylphosphonate utilization protein	Q9I704	PA0128	2.25	0.00283089	0.265	TRUE
Probable binding protein component of ABC transporter	Q9I1R3	PA2204	2.27	0.0182258	0.455	FALSE
Probable plasmid partitioning protein	G3XCW7	PA1462	2.27	0.00223736	0.245	TRUE
Cyclic di-GMP phosphodiesterase PA2567	Q9I0R8	PA2567	2.27	0.00171859	0.227	TRUE
Type VI secretion system contractile sheath large subunit	Q9I367	PA1658	2.28	0.0124821	0.408	FALSE
2-methylcitrate dehydratase	Q9I5E6	PA0792	2.28	2.04e-05	0.0415	TRUE
Cytochrome c domain-containing protein	Q9I303	PA1734	2.28	0.00198838	0.237	TRUE
phospholipase D	Q9HXR5	PA3727	2.29	0.00349016	0.284	TRUE
Proteinase inhibitor	Q03026	PA1250	2.3	0.0122358	0.406	FALSE
Molybdopterin biosynthesis MoeB protein	Q9HVC9	PA4663	2.3	1.54e-05	0.0374	TRUE
HTH cro/C1-type domain-containing protein	Q9HVC1	PA4674	2.3	0.0151278	0.432	FALSE
Amino acid binding protein	Q9HUQ0	PA4913	2.31	0.0109998	0.393	FALSE
Methyl-accepting chemotaxis protein PctC	Q9HW93	PA4307	2.31	0.0218998	0.478	FALSE
2-isopropylmalate synthase	Q9HXK5	PA3792	2.31	5.31e-06	0.0233	TRUE
Secreted protein	Q9HY15	PA3611	2.31	0.000376875	0.139	TRUE
Pilus assembly protein PilZ	Q9HYP3	PA3353	2.32	0.00242524	0.252	TRUE
Outer membrane assembly lipoprotein YfiO	Q9HTC5	PA5441	2.34	3.99e-08	0.00124	TRUE
Outer-membrane lipoprotein carrier protein	Q9I0M4	PA2614	2.34	5.26e-05	0.0629	TRUE
MOSC domain-containing protein	Q9HUT8	PA4875	2.34	0.00201095	0.238	TRUE
RidA family protein	Q9HZA1	PA3123	2.34	0.0039268	0.295	TRUE
FAD/NAD(P)-binding domain-containing protein	Q9I0F1	PA2691	2.35	0.00391768	0.295	TRUE
Cytochrome c-551	P00099	PA0518	2.36	0.0277837	0.507	FALSE
Putrescine/cadaverine-binding protein	Q9HY16	PA3610	2.36	0.00960574	0.378	TRUE
N-formylglutamate amidohydrolase	Q9HT64	PA5509	2.37	0.0067481	0.345	TRUE
Phosphotyrosine protein phosphatase	Q9HZM6	PA2978	2.37	0.00536529	0.323	TRUE
Probable glycerophosphoryl diester phosphodiesterase	Q9I1C6	PA2352	2.38	0.00144024	0.215	TRUE
DUF2845 domain-containing protein	Q9HV63	PA4736	2.38	0.00830419	0.364	TRUE
ABC-type dipeptide transporter	Q9HVR6	PA4505	2.38	0.000994439	0.192	TRUE
DUF5086 domain-containing protein	Q9I380	PA1645	2.38	0.00088538	0.185	TRUE
DUF2138 domain-containing protein	Q9HVT0	PA4491	2.39	9.52e-05	0.0804	TRUE
Phosphofructokinase	Q9HY56	PA3561	2.39	0.00117788	0.202	TRUE
DUF4197 domain-containing protein	Q9HXW5	PA3675	2.41	0.00215777	0.243	TRUE
Type VI secretion system component TssA1	Q9I750	PA0082	2.41	0.000951577	0.189	TRUE
Sel1 repeat family protein	G3XD26	PA3978	2.43	0.0252241	0.495	FALSE
Patatin-like protein, PlpD	Q9HYQ6	PA3339	2.44	0.000705648	0.173	TRUE
Probable binding protein component of ABC transporter	Q9I5T4	PA0604	2.45	0.0011434	0.2	TRUE
Protein hcp1	Q9I747	PA0085	2.45	3.89e-05	0.055	TRUE
Probable glutathione S-transferase	Q9I022	PA2821	2.46	0.00480916	0.313	TRUE
PIN domain-containing protein	Q9HX94	PA3919	2.47	0.000124965	0.0893	TRUE
Carboxyltransferase domain-containing protein	Q9HVR2	PA4509	2.47	0.180809	0.722	FALSE
Phosphonoacetaldehyde hydrolase	Q9I433	PA1311	2.48	7.13e-06	0.0268	TRUE
FecR protein domain-containing protein	Q9HWZ2	PA4035	2.49	1.39e-06	0.0112	TRUE
ATP-dependent Clp protease proteolytic subunit 2	Q9HYR9	PA3326	2.5	0.00187148	0.233	TRUE
Virginiamycin B lyase	Q9I650	PA0468	2.5	9.96e-06	0.0313	TRUE
Xenobiotic reductase	Q9HW45	PA4356	2.52	2.74e-08	0.000977	TRUE
Dephospho-CoA kinase	Q9HVP8	PA4529	2.53	7.34e-05	0.0722	TRUE
Probable two-component response regulator	Q9HWZ5	PA4032	2.54	0.000229784	0.115	TRUE
Regulator of liu genes	Q9I295	PA2016	2.55	0.000123664	0.089	TRUE
Sodium/proline symporter	Q9I5F5	PA0783	2.56	0.000128796	0.0904	TRUE
Pterin-4-alpha-carbinolamine dehydratase	P43335	PA0871	2.57	0.00123741	0.205	TRUE
Two-component response regulator PprB	Q9HWA4	PA4296	2.57	0.0101334	0.383	FALSE
Indole-3-glycerol phosphate synthase	P20577	PA0651	2.58	8.79e-07	0.00849	TRUE
Acetyl-CoA carboxylase alpha subunit	Q9I4Q3	PA1076	2.59	5.06e-05	0.0619	TRUE
Uncharacterized protein PA1579	Q9I3D8	PA1579	2.6	0.00617454	0.336	TRUE
Putrescine-binding periplasmic protein SpuD	Q9I6J1	PA0300	2.6	1.74e-05	0.0392	TRUE
GDP-6-deoxy-D-mannose reductase	Q9HTB6	PA5454	2.6	0.000825154	0.181	TRUE
Methyl-accepting chemotaxis protein McpK	Q9HUB1	PA5072	2.6	0.000666958	0.169	TRUE
Probable transcriptional regulator	Q9I4B2	PA1226	2.6	0.00138459	0.213	TRUE
Porin B	Q51485	PA3186	2.61	2.43e-06	0.0153	TRUE
DUF2185 domain-containing protein	Q9I0X8	PA2504	2.61	0.00107866	0.197	TRUE
Probable transcriptional regulator	Q9I5X2	PA0564	2.61	1.56e-05	0.0376	TRUE
Nudix hydrolase domain-containing protein	Q9HYD6	PA3470	2.61	0.00518537	0.32	TRUE
Response regulator	Q9I6M3	PA0267	2.61	4.95e-05	0.0613	TRUE
Probable heat shock protein (Hsp90 family)	Q9I4Q6	PA1068	2.62	0.000930385	0.188	TRUE
Probable AMP-binding enzyme	Q9HWI3	PA4198	2.63	3.6e-05	0.0531	TRUE
mannose-1-phosphate guanylyltransferase	Q9I1N7	PA2232	2.63	6.04e-09	0.000303	TRUE
Type VI secretion system lipoprotein TssJ	Q9I752	PA0080	2.65	0.000459014	0.149	TRUE
Probable proton/glutamate-aspartate symporter	Q9HT91	PA5479	2.66	0.000840339	0.182	TRUE
DUF2782 domain-containing protein	Q9HT79	PA5494	2.67	0.000156733	0.0984	TRUE
DUF1329 domain-containing protein	Q9HZC7	PA3081	2.68	6.35e-05	0.0681	TRUE
Cytidylate kinase	Q9HZ70	PA3163	2.69	9.77e-07	0.00907	TRUE
Spermidine-binding periplasmic protein SpuE	Q9I6J0	PA0301	2.69	3.01e-07	0.00467	TRUE
Type VI secretion system spike protein VgrG1a	Q9I741	PA0091	2.69	0.000838425	0.182	TRUE
Probable short-chain dehydrogenase	Q9HU34	PA5150	2.7	3.16e-06	0.0178	TRUE
Regulatory protein PchR	P40883	PA4227	2.72	0.000540192	0.158	TRUE
Pyochelin biosynthetic protein PchG	Q9HWG5	PA4224	2.72	0.00320254	0.276	TRUE
Probable outer membrane protein	Q9I4T3	PA1041	2.72	0.000369406	0.138	TRUE
Metallo-beta-lactamase domain-containing protein	Q9I5A8	PA0832	2.72	1.29e-05	0.0348	TRUE
Multidrug resistance operon repressor	P52003	PA0424	2.72	0.00280846	0.265	TRUE
Probable binding protein component of ABC transporter	Q9HVS5	PA4496	2.74	0.000472529	0.151	TRUE
AmbC	Q9I1H1	PA2304	2.74	0.00195568	0.236	TRUE
Immune protein Tsi6	Q9I740	PA0092	2.74	1.74e-05	0.0392	TRUE
AmbD	Q9I1H2	PA2303	2.75	0.00608783	0.335	TRUE
HutD family protein	Q9HU79	PA5104	2.76	1.04e-06	0.00943	TRUE
Flagellar protein FlgN	Q9HYP4	PA3352	2.76	6.16e-08	0.0017	TRUE
SMc04008-like domain-containing protein	Q9HYG6	PA3440	2.77	5.85e-09	0.000296	TRUE
Immune protein Tsi1	Q9I2Q0	PA1845	2.78	0.00137107	0.212	TRUE
N-terminal of MaoC-like dehydratase domain-containing protein	Q9I567	PA0878	2.78	0.000151927	0.0971	TRUE
Peptidyl-prolyl cis-trans isomerase	Q9I5A3	PA0837	2.79	0.00281543	0.265	TRUE
Uncharacterized protein PA3435	Q9HYH1	PA3435	2.81	0.000333205	0.133	TRUE
Methyl-accepting chemotaxis protein PctA	G3XD24	PA4309	2.82	1.9e-06	0.0134	TRUE
Amino acid (Lysine/arginine/ornithine/histidine/octopine) ABC transporter periplasmic binding protein	Q9HU31	PA5153	2.82	0.000554892	0.159	TRUE
Probable ATP-binding component of ABC transporter	Q9HXG6	PA3838	2.82	3.71e-07	0.00525	TRUE
Type VI secretion system sheath protein TssC1	Q9I748	PA0084	2.83	0.00746956	0.354	TRUE
3-isopropylmalate dehydratase small subunit	Q9HZA4	PA3120	2.85	2.09e-05	0.0418	TRUE
Peptidoglycan-binding protein CsiV	Q9HZK2	PA3003	2.89	0.000105195	0.0836	TRUE
Probable chemotaxis transducer	Q9HZX9	PA2867	2.89	6.04e-06	0.0248	TRUE
DUF2170 family protein	Q9HXR0	PA3732	2.91	5.21e-10	4.09e-05	TRUE
Acetylpolyamine amidohydrolase 1	Q9I3T5	PA1409	2.91	8.66e-05	0.0773	TRUE
Probable non-ribosomal peptide synthetase	Q9I179	PA2402	2.92	0.037159	0.543	FALSE
Large ribosomal subunit protein uL30	Q9HWF3	PA4245	2.94	0.00650871	0.341	TRUE
C4-dicarboxylate transport protein 2	Q9I4F5	PA1183	2.94	5.98e-05	0.0664	TRUE
ABC transporter substrate-binding protein	Q9HYZ0	PA3250	2.95	0.000226898	0.115	TRUE
DUF805 domain-containing protein	Q9I5R2	PA0659	2.95	2.99e-05	0.0487	TRUE
DUF805 domain-containing protein	Q9I5X3	PA0563	2.95	9.97e-06	0.0313	TRUE
Transcriptional antiactivator ExsD	Q9I321	PA1714	3	0.000340629	0.134	TRUE
Calcineurin-like phosphoesterase domain-containing protein	Q9HZC1	PA3087	3.01	1.39e-06	0.0112	TRUE
Phenylalanine-4-hydroxylase	P43334	PA0872	3.04	2.91e-05	0.0481	TRUE
Uncharacterized protein	Q9I695	PA0418	3.05	1.88e-05	0.0403	TRUE
Probable medium-chain acyl-CoA ligase	Q9HX89	PA3924	3.05	4.24e-05	0.0572	TRUE
Probable ATP-binding component of ABC transporter	Q9HWG6	PA4223	3.06	7.71e-05	0.0737	TRUE
Glucose-1-phosphate thymidylyltransferase	Q9HU22	PA5163	3.08	3.83e-14	3.29e-10	TRUE
Uncharacterized protein	Q9I5W8	PA0568	3.08	8.77e-08	0.00217	TRUE
DUF2218 domain-containing protein	Q9HWT8	PA4090	3.09	6.42e-08	0.00175	TRUE
Curli production assembly/transport component CsgG	Q9I787	PA0045	3.09	0.000570634	0.161	TRUE
3'(2'),5'-bisphosphate nucleotidase CysQ	Q9HU14	PA5175	3.12	0.00555357	0.327	TRUE
Probable hemin degrading factor	Q9HV89	PA4709	3.12	3.76e-05	0.0542	TRUE
Heme oxygenase PigA	G3XCZ8	PA0672	3.14	0.000660141	0.169	TRUE
Solute-binding protein family 3/N-terminal domain-containing protein	Q9HU46	PA5138	3.15	1.03e-09	7.41e-05	TRUE
L-glutamate/L-aspartate-binding protein	Q9I402	PA1342	3.15	9.05e-05	0.0787	TRUE
MaoC-like domain-containing protein	Q9HX12	PA4015	3.16	5.35e-07	0.0064	TRUE
DUF1449 family protein	Q9HXR2	PA3730	3.16	1.85e-06	0.0132	TRUE
Flotillin family protein	Q9HXR3	PA3729	3.16	4.37e-07	0.00572	TRUE
Probable periplasmic spermidine/putrescine-binding protein	Q9I3T4	PA1410	3.18	0.000777839	0.178	TRUE
Probable HIT family protein	Q9I5R5	PA0656	3.18	0.000413907	0.144	TRUE
3-hydroxyisobutyrate dehydrogenase	P28811	PA3569	3.21	0.000211505	0.111	TRUE
Probable chaperone	Q9I0B7	PA2725	3.21	0.000529956	0.157	TRUE
Leucine-, isoleucine-, valine-, threonine-, and alanine-binding protein	P21175	PA1074	3.26	5.58e-07	0.00655	TRUE
UPF0312 protein PA0423	Q9I690	PA0423	3.27	5.69e-09	0.000291	TRUE
Probable thioesterase	Q9I170	PA2411	3.29	8.66e-07	0.00843	TRUE
Nitronate monooxygenase domain-containing protein	Q9I5R1	PA0660	3.29	7.03e-07	0.0075	TRUE
Probable oxidoreductase	Q9I410	PA1334	3.3	1.09e-06	0.00969	TRUE
Solute-binding protein family 3/N-terminal domain-containing protein	Q9HYT1	PA3313	3.31	1.09e-05	0.0325	TRUE
(S)-ureidoglycine aminohydrolase cupin domain-containing protein	Q9HYI0	PA3425	3.33	5.14e-05	0.0623	TRUE
LysM domain-containing protein	Q9I7A7	PA0020	3.33	3.99e-06	0.0202	TRUE
DUF4124 domain-containing protein	Q9HTM5	PA5330	3.4	5.77e-05	0.0655	TRUE
Transmembrane protein	Q9HW84	PA4317	3.4	1.32e-05	0.0352	TRUE
Flagellar M-ring protein	Q51463	PA1101	3.41	1.41e-07	0.00294	TRUE
Copper chaperone PCu(A)C	Q9HXL0	PA3785	3.45	6.72e-05	0.0697	TRUE
Secreted protein	Q9I118	PA2464	3.45	1.17e-05	0.0335	TRUE
PhnB-like domain-containing protein	Q9I3Y6	PA1358	3.46	6.58e-06	0.0259	TRUE
DUF1963 domain-containing protein	Q9HXF6	PA3850	3.46	0.00164349	0.224	TRUE
Ferric enterobactin receptor PirA	Q9I527	PA0931	3.48	7.03e-06	0.0267	TRUE
Peptidyl-prolyl cis-trans isomerase A	Q59641	PA3227	3.49	2.33e-05	0.0434	TRUE
Probable peptide chain release factor	Q9HTA0	PA5470	3.49	0.0137712	0.42	FALSE
PvdL	Q9I157	PA2424	3.51	0.00685494	0.346	TRUE
Thiosulfate-binding protein	Q9I3L9	PA1493	3.51	8.56e-07	0.00838	TRUE
Probable amino acid binding protein	Q9HXE1	PA3865	3.52	3.9e-07	0.0054	TRUE
Probable TonB-dependent receptor	Q9HT68	PA5505	3.54	4.57e-05	0.0592	TRUE
Uncharacterized protein	Q9I2J1	PA1913	3.55	0.000258877	0.121	TRUE
Urease accessory protein UreG	Q9HUS0	PA4893	3.57	1.69e-06	0.0126	TRUE
Ferric iron-binding periplasmic protein HitA	Q9HVA8	PA4687	3.58	1.58e-07	0.00314	TRUE
Nucleotide-diphospho-sugar transferase	Q9I688	PA0429	3.58	1.32e-07	0.00283	TRUE
Methyl-accepting chemotaxis protein PctB	Q9HW91	PA4310	3.59	0.00452573	0.308	TRUE
Glutathione peroxidase	Q9I457	PA1287	3.59	0.000406926	0.143	TRUE
Probable ATP-binding component of ABC transporter	Q9HZ51	PA3187	3.64	2.11e-05	0.042	TRUE
Probable glutathione S-transferase	Q9I030	PA2813	3.66	0.000263032	0.121	TRUE
WG repeat-containing protein	Q9HXS5	PA3716	3.69	1.59e-07	0.00315	TRUE
PslC	Q9I1N6	PA2233	3.69	4.98e-06	0.0226	TRUE
Heme/hemoglobin uptake outer membrane receptor PhuR	Q9HV88	PA4710	3.7	0.000670582	0.17	TRUE
Rubredoxin-1	Q9HTK7	PA5351	3.73	0.000164118	0.1	TRUE
UDP-N-acetylmuramate--L-alanyl-gamma-D-glutamyl-meso-2,6-diaminoheptandioate ligase	Q9HX07	PA4020	3.73	1.23e-07	0.0027	TRUE
Putrescine/agmatine-binding protein	Q9I0P5	PA2592	3.75	0.000208309	0.111	TRUE
L-arginine-binding protein	G3XD47	PA0888	3.76	0.000109822	0.085	TRUE
Heme uptake outer membrane receptor HasR	Q9HYJ7	PA3408	3.78	0.00119624	0.203	TRUE
C4-dicarboxylate-binding periplasmic protein DctP	Q9HU18	PA5167	3.8	0.000195359	0.108	TRUE
Azurin	P00282	PA4922	3.85	0.000867027	0.184	TRUE
Peptidase M48 domain-containing protein	Q9I6L3	PA0277	3.86	0.000110231	0.0852	TRUE
Phosphoribosylglycinamide formyltransferase	Q9I514	PA0944	3.88	2.62e-10	2.27e-05	TRUE
Chain-length determining protein	Q9I520	PA0938	3.89	2.88e-05	0.0479	TRUE
Iron-sulfur cluster assembly protein CyaY	Q9HTS5	PA5275	3.93	2.02e-07	0.00367	TRUE
Pyochelin synthase PchD	Q9HWG3	PA4228	3.94	0.0250917	0.495	FALSE
Fumarate hydratase class II 2	Q51404	PA4470	3.97	3.29e-12	1.78e-07	TRUE
Enterochelin esterase N-terminal domain-containing protein	Q9I130	PA2452	3.99	2.47e-07	0.00416	TRUE
Acyl-homoserine lactone acylase PvdQ	Q9I194	PA2385	3.99	0.002257	0.246	TRUE
Esterase	Q9I131	PA2451	4.03	1.91e-09	0.000127	TRUE
Heme-transport protein, PhuT	Q9HV90	PA4708	4.04	4.48e-09	0.000248	TRUE
DUF1090 domain-containing protein	Q9I5Z4	PA0542	4.04	7.24e-06	0.027	TRUE
POTRA domain-containing protein	Q9I119	PA2463	4.07	0.000851435	0.183	TRUE
Probable binding protein component of ABC transporter	Q9HVR9	PA4502	4.08	3.41e-08	0.00112	TRUE
Pyoverdine biosynthesis protein PvdE	Q9I183	PA2397	4.09	0.000795226	0.179	TRUE
Salicylate biosynthesis isochorismate synthase	Q51508	PA4231	4.12	8.08e-07	0.00811	TRUE
Uncharacterized protein PA3922	Q9HX91	PA3922	4.15	6.47e-07	0.00714	TRUE
Effector EagT6	Q9I738	PA0094	4.19	2.61e-07	0.0043	TRUE
Phosphate-binding protein PstS	G3XDA8	PA5369	4.2	2.49e-09	0.000159	TRUE
Protein phosphatase 2C domain-containing protein	Q9I649	PA0469	4.2	2.68e-12	1.43e-07	TRUE
Pyochelin synthase PchE	G3XCV2	PA4226	4.21	1.14e-05	0.0331	TRUE
Probable semialdehyde dehydrogenase	Q9I491	PA1253	4.22	0.0851525	0.642	FALSE
Second ferric pyoverdine receptor FpvB	Q9HWL3	PA4168	4.31	0.000313605	0.13	TRUE
Solute-binding protein family 3/N-terminal domain-containing protein	Q9HU45	PA5139	4.33	8.18e-06	0.0286	TRUE
Dipeptide-binding protein	Q9HVS1	PA4500	4.34	6.1e-12	3.61e-07	TRUE
B-type flagellin FliC	P72151	PA1092	4.39	0.000394844	0.141	TRUE
Probable metallopeptidase	Q9HVS3	PA4498	4.46	9.27e-16	5.73e-13	TRUE
Multidrug efflux outer membrane protein OprN	Q9I0Y7	PA2495	4.47	3.56e-07	0.00513	TRUE
Probable dipeptidase	Q9I187	PA2393	4.49	0.0136028	0.419	FALSE
PvdO	Q9I185	PA2395	4.54	3.7e-08	0.00118	TRUE
Superoxide dismutase [Mn]	P53652	PA4468	4.62	1.21e-05	0.034	TRUE
Lysozyme inhibitor LprI N-terminal domain-containing protein	Q9HZI5	PA3021	4.65	4.6e-06	0.0217	TRUE
PepSY domain-containing protein	Q9I0H9	PA2659	4.73	0.000255086	0.12	TRUE
Probable outer membrane protein	Q9I083	PA2760	4.74	2.13e-10	1.91e-05	TRUE
L-ornithine N(5)-monooxygenase	Q51548	PA2386	4.82	4.4e-05	0.0582	TRUE
Pyochelin synthase PchF	Q9HWG4	PA4225	4.87	0.000240058	0.117	TRUE
Isochorismate pyruvate lyase	Q51507	PA4230	4.93	1.41e-10	1.29e-05	TRUE
PvdN	G3XCY5	PA2394	4.98	5.93e-09	0.000299	TRUE
PvdJ	Q9I181	PA2400	5.03	1.3e-05	0.035	TRUE
Fe(3+)-pyochelin receptor	P42512	PA4221	5.06	3.87e-08	0.00121	TRUE
ABC transporter substrate-binding protein	Q9HXG8	PA3836	5.26	5.62e-07	0.00658	TRUE
L-2,4-diaminobutyrate:2-ketoglutarate 4-aminotransferase, PvdH	Q9I168	PA2413	5.29	0.000998679	0.192	TRUE
Probable acyl-CoA lyase beta chain	Q9I562	PA0883	5.43	0.0678536	0.616	FALSE
phosphoribosylglycinamide formyltransferase 1	Q9I184	PA2396	5.6	5.66e-10	4.36e-05	TRUE
Efflux pump membrane transporter	Q9I0Y8	PA2494	5.65	4.38e-07	0.00574	TRUE
Probable chemotaxis protein	Q9HYP7	PA3349	5.71	9.87e-10	7.15e-05	TRUE
Resistance-Nodulation-Cell Division (RND) multidrug efflux membrane fusion protein MexE	Q9I0Y9	PA2493	6.31	4.5e-06	0.0214	TRUE
Probable binding protein component of ABC sugar transporter	Q9HZ48	PA3190	7.09	8.75e-19	2.1e-13	TRUE

## Sheet: D1vsD3AUM
Description	gene	Corr.PAO1	logFC	pvalue	FDR	significant		D1 vs D3 Milieu M
Alginate biosynthesis protein AlgA	P07874	PA3551	-9.5	1.22e-10	0.000617	TRUE		pvalue 1%
Na+/H+ antiporter subunit E	Q9I4R7	PA1057	-9.41	7.48e-18	5.99e-12	TRUE
Transcription factor AmrZ	G3XCY4	PA3385	-9.19	9.34e-11	0.000526	TRUE
GDP-mannose 6-dehydrogenase	P11759	PA3540	-9.03	4.36e-08	0.0229	TRUE
Alginate biosynthesis protein AlgX	Q51372	PA3546	-8.32	2.12e-11	0.000188	TRUE
Alginate biosynthesis protein AlgK	P96956	PA3543	-7.92	1.17e-09	0.00298	TRUE
Mannuronan synthase	Q9HY69	PA3542	-7.72	5.98e-06	0.135	TRUE
Probable alginate O-acetylase AlgJ	Q51393	PA3549	-7.32	7.91e-12	8.96e-05	TRUE
Mannuronan C5-epimerase	Q51371	PA3545	-7.26	4.87e-09	0.0069	TRUE
Lipoprotein	Q9I770	PA0062	-6.89	6.97e-13	1.2e-05	TRUE
Alginate production protein AlgE	P18895	PA3544	-6.17	2.19e-13	4.49e-06	TRUE
SH3b domain-containing protein	Q9HWM7	PA4154	-5.99	1.26e-18	6.66e-13	TRUE
Mannuronan synthase	Q52463	PA3541	-5.43	0.000517043	0.354	TRUE
Probable alginate O-acetylase AlgI	Q51392	PA3548	-5.39	4.77e-09	0.00683	TRUE
M42 family peptidase	Q9I1U3	PA2172	-4.91	5.44e-11	0.000369	TRUE
YcgL domain-containing protein PA1295	Q9I449	PA1295	-4.59	0.000895467	0.402	TRUE
Catalase HPII	Q9I1W8	PA2147	-4.4	1.53e-06	0.0921	TRUE
DUF4345 domain-containing protein	Q9HV85	PA4713	-4.15	2.01e-06	0.0998	TRUE
Alpha-1,4 glucan phosphorylase	Q9I1X1	PA2144	-3.91	4.43e-05	0.212	TRUE
Phosphoadenosine phosphosulphate reductase domain-containing protein	Q9I1Y8	PA2127	-3.91	1.56e-07	0.0402	TRUE
CobW/HypB/UreG nucleotide-binding domain-containing protein	Q9HT42	PA5532	-3.85	0.0332082	0.729	FALSE
Probable glycosyl hydrolase	Q9I1V3	PA2162	-3.69	0.000226009	0.3	TRUE
Beta-lactamase	P24735	PA4110	-3.57	0.000166837	0.281	TRUE
Transmembrane protein	Q9I349	PA1676	-3.56	0.00118246	0.427	TRUE
Probable Resistance-Nodulation-Cell Division (RND) efflux membrane fusion protein	Q9HWH5	PA4206	-3.46	0.0639144	0.776	FALSE
Anthranilate synthase component 2, pyocyanine specific	P09786	PA1002	-3.44	0.00261401	0.502	TRUE
Probable glycosyl hydrolase	Q9I1V5	PA2160	-3.28	2.44e-05	0.186	TRUE
Nudix hydrolase domain-containing protein	Q9I4X9	PA0990	-3.26	0.000123401	0.262	TRUE
Anthranilate synthase component 1, pyocyanine specific	P09785	PA1001	-3.25	0.0200444	0.69	FALSE
Probable transcriptional regulator	Q9HZH9	PA3027	-3.25	0.000296321	0.317	TRUE
4-alpha-glucanotransferase	Q9I1V2	PA2163	-3.2	0.0001003	0.249	TRUE
Undecaprenyl-phosphate 4-deoxy-4-formamido-L-arabinose transferase	Q9HY64	PA3553	-3.13	1.18e-05	0.157	TRUE
Rho termination factor N-terminal domain-containing protein	Q9HUT6	PA4877	-3.1	1.78e-05	0.173	TRUE
Glutathione-regulated potassium-efflux system protein KefB	Q9I4D1	PA1207	-3.03	0.0119339	0.646	FALSE
Osmoprotectant NAGGN system M42 family peptidase	Q9HYE5	PA3461	-2.96	1.29e-07	0.0372	TRUE
Secreted protein	Q9I0R6	PA2569	-2.96	0.000828169	0.395	TRUE
DUF2892 domain-containing protein	Q9I1U2	PA2173	-2.94	0.001805	0.465	TRUE
Glycine zipper 2TM domain-containing protein	Q9HXI3	PA3819	-2.93	1.21e-13	2.96e-06	TRUE
asparagine synthase (glutamine-hydrolyzing)	Q9HYE7	PA3459	-2.92	0.000446438	0.344	TRUE
Probable protease	Q9HWL0	PA4171	-2.91	0.00105358	0.417	TRUE
L-sorbosone dehydrogenase	Q9I167	PA2414	-2.91	1.63e-06	0.0939	TRUE
Probable 2-hydroxyacid dehydrogenase	Q9I448	PA1296	-2.88	3.26e-11	0.000254	TRUE
Pyochelin synthase PchE	G3XCV2	PA4226	-2.85	0.00157207	0.452	TRUE
Probable acetyltransferase	Q9HYE6	PA3460	-2.85	0.0343256	0.732	FALSE
DUF748 domain-containing protein	Q9I0D4	PA2708	-2.85	2.71e-05	0.191	TRUE
DUF599 family protein	Q9I3D0	PA1591	-2.84	0.00388455	0.541	TRUE
DUF3182 family protein	Q9I1U8	PA2167	-2.82	0.000487368	0.35	TRUE
NGG1p interacting factor NIF3	Q9HXN3	PA3762	-2.77	0.00306942	0.518	TRUE
Gluconate permease	Q9ZIJ1	PA2322	-2.75	0.000404073	0.336	TRUE
Malonyl-[acyl-carrier protein] O-methyltransferase	Q9I615	PA0503	-2.75	0.000354097	0.328	TRUE
diguanylate cyclase	Q9HZ57	PA3177	-2.74	0.00147357	0.446	TRUE
Uncharacterized protein	Q9I269	PA2046	-2.72	1.77e-05	0.172	TRUE
Xanthine dehydrogenase	Q9I3I9	PA1524	-2.72	0.00107714	0.418	TRUE
Fumarate hydratase class II 1	Q9I587	PA0854	-2.65	2.06e-12	3.12e-05	TRUE
Outer membrane lipoprotein Blc	Q9HU76	PA5107	-2.64	6.62e-06	0.138	TRUE
Tetratricopeptide repeat protein	Q9HVV0	PA4469	-2.64	0.243043	0.853	FALSE
1,4-alpha-glucan branching enzyme GlgB	Q9I1W2	PA2153	-2.61	2.76e-05	0.191	TRUE
Hemerythrin-like domain-containing protein	Q9I1U4	PA2171	-2.59	0.000805467	0.393	TRUE
ATP-grasp domain-containing protein	Q9I2G0	PA1944	-2.58	0.00118141	0.427	TRUE
Guanine deaminase	Q9I6Z8	PA0134	-2.56	0.000773685	0.389	TRUE
Methyltransferase domain-containing protein	Q9I2I3	PA1921	-2.52	0.000925911	0.405	TRUE
Lipoprotein	Q9HZD9	PA3069	-2.47	0.00121528	0.429	TRUE
Dodecin flavoprotein	Q9I794	PA0038	-2.44	0.00649664	0.59	TRUE
Pyruvate dehydrogenase (Cytochrome)	Q9HTQ7	PA5297	-2.43	0.000458684	0.345	TRUE
DUF2076 domain-containing protein	Q9HX64	PA3952	-2.43	1.08e-05	0.154	TRUE
Probable acyl-CoA dehydrogenase	Q9I0T2	PA2552	-2.4	4.91e-07	0.0618	TRUE
Probable acyl-CoA thiolase	Q9I0T1	PA2553	-2.39	1.16e-07	0.0358	TRUE
Probable oxidoreductase	Q9I588	PA0853	-2.39	0.00262414	0.502	TRUE
Beta-ketoacyl-[acyl-carrier-protein] synthase FabY	Q9HU15	PA5174	-2.38	5.19e-12	6.68e-05	TRUE
Probable outer membrane protein	Q9I4S6	PA1048	-2.36	6.32e-05	0.227	TRUE
Resistance-Nodulation-Cell Division (RND) multidrug efflux membrane fusion protein	G3XD21	PA2019	-2.35	0.000568038	0.362	TRUE
Peptide chain release factor RF-3	Q9HW14	PA4390	-2.34	2.63e-06	0.107	TRUE
Probable periplasmic spermidine/putrescine-binding protein	Q9I3T4	PA1410	-2.34	0.0107426	0.636	FALSE
Lipoprotein SmpA/OmlA domain-containing protein	Q9HU75	PA5108	-2.33	3.99e-06	0.121	TRUE
OmpA-like domain-containing protein	Q9I5A7	PA0833	-2.33	7.27e-12	8.48e-05	TRUE
Probable short-chain dehydrogenase	Q9I0T0	PA2554	-2.32	2.16e-06	0.102	TRUE
Isovaleryl-CoA dehydrogenase, mitochondrial	Q9I296	PA2015	-2.31	0.00677459	0.594	TRUE
Transposase	G3XCY0	PA0979	-2.29	0.00557636	0.576	TRUE
Carbonic anhydrase	Q9I730	PA0102	-2.29	2.01e-13	4.27e-06	TRUE
Probable acyl-CoA thiolase	Q9HV23	PA4785	-2.28	0.000185792	0.288	TRUE
Anthraniloyl-CoA anthraniloyltransferase	P20582	PA0999	-2.27	0.114675	0.812	FALSE
DUF2383 domain-containing protein	Q9I1U6	PA2169	-2.27	0.000371019	0.33	TRUE
3-methylglutaconyl-CoA hydratase	Q9I298	PA2013	-2.27	0.00618741	0.586	TRUE
Citrate transporter	Q9HT94	PA5476	-2.26	1.43e-05	0.164	TRUE
Biotin synthase	Q9I618	PA0500	-2.26	0.000187056	0.288	TRUE
Probable zinc protease	Q9I6C2	PA0372	-2.25	5.21e-10	0.00175	TRUE
Methylcrotonyl-CoA carboxylase, beta-subunit	Q9I297	PA2014	-2.24	0.00508881	0.567	TRUE
Cis-1,2-dihydroxycyclohexa-3,4-diene carboxylate dehydrogenase	Q9I0W7	PA2515	-2.22	0.175574	0.836	FALSE
Methylcrotonyl-CoA carboxylase, alpha-subunit (Biotin-containing)	Q9I299	PA2012	-2.19	0.0126749	0.651	FALSE
Acetylpolyamine amidohydrolase 2	Q9I6H0	PA0321	-2.18	0.000533076	0.356	TRUE
Phospholipase C accessory protein PlcR	P40695	PA0843	-2.17	0.00341454	0.528	TRUE
Probable 2-hydroxyacid dehydrogenase	Q9I1L0	PA2263	-2.17	0.0130177	0.653	FALSE
ParB/Sulfiredoxin domain-containing protein	Q9I1Y9	PA2126	-2.17	0.0030909	0.518	TRUE
Alpha-1,4-glucan:maltose-1-phosphate maltosyltransferase	Q9I1W4	PA2151	-2.16	0.00139239	0.441	TRUE
histidine kinase	Q9I654	PA0464	-2.15	0.00535641	0.572	TRUE
Small-conductance mechanosensitive channel	G3XCV6	PA1775	-2.15	3.1e-05	0.196	TRUE
Positive alginate biosynthesis regulatory protein	P26275	PA5261	-2.14	1.95e-07	0.0436	TRUE
Phage tail protein	G3XD65	PA0626	-2.12	0.0979917	0.803	FALSE
Xanthine dehydrogenase	Q9I3J0	PA1523	-2.1	0.00105922	0.417	TRUE
N-acetylmuramoyl-L-alanine amidase	Q9I5D1	PA0807	-2.1	0.00499486	0.565	TRUE
Neutral zinc metallopeptidase	Q9HV81	PA4717	-2.08	1.6e-05	0.169	TRUE
3-oxoacyl-[acyl-carrier-protein] synthase 2	Q9I3X1	PA1373	-2.06	0.0269446	0.713	FALSE
Glycerol kinase 2	Q51390	PA3582	-2.01	1.94e-07	0.0435	TRUE
Regulator of liu genes	Q9I295	PA2016	-2.01	0.00171031	0.46	TRUE
histidine kinase	Q9I3B1	PA1611	-2.01	0.0149609	0.665	FALSE
Probable AMP-binding enzyme	Q9I0S9	PA2555	-2	0.00785062	0.608	TRUE
Large ribosomal subunit protein bL32	Q9HZN4	PA2970	2	0.000157013	0.277	TRUE
Probable oxidoreductase	Q9I4K8	PA1127	2	7.32e-08	0.0292	TRUE
Oligopeptide transporter, OPT family	Q9HX82	PA3934	2	0.00419272	0.548	TRUE
YaeQ family protein	Q9HXR6	PA3726	2	0.0122146	0.648	FALSE
DUF3999 domain-containing protein	Q9HU71	PA5113	2.01	0.00325396	0.524	TRUE
Phosphoribosylglycinamide formyltransferase	Q9I514	PA0944	2.01	9.08e-05	0.244	TRUE
Ferredoxin 1	Q9HY07	PA3621	2.01	0.00261838	0.502	TRUE
Toluene tolerance protein	Q9HVW4	PA4453	2.02	0.000265647	0.31	TRUE
Lipoprotein-releasing ABC transporter permease subunit	Q9HZL6	PA2988	2.03	0.000138838	0.27	TRUE
Probable acetyltransferase	Q9I635	PA0483	2.03	0.013819	0.659	FALSE
Acyl-homoserine lactone acylase PvdQ	Q9I194	PA2385	2.03	0.104072	0.806	FALSE
Respiratory nitrate reductase beta chain	G3XD87	PA3874	2.04	0.00478763	0.561	TRUE
Methyltransferase type 11 domain-containing protein	Q9HXD0	PA3882	2.04	0.00749863	0.604	TRUE
Acylphosphatase	Q9I504	PA0954	2.04	0.00935259	0.624	TRUE
Glycine cleavage system protein H	Q9HV12	PA4796	2.04	0.0102059	0.632	FALSE
Probable glutathione S-transferase	Q9I022	PA2821	2.04	0.0175417	0.679	FALSE
PilZ domain-containing protein	Q9I044	PA2799	2.04	0.0297437	0.721	FALSE
Siroheme decarboxylase NirL subunit	P95413	PA0514	2.05	0.000572485	0.362	TRUE
CENP-V/GFA domain-containing protein	Q9I0D6	PA2706	2.05	0.0243489	0.705	FALSE
Nudix hydrolase domain-containing protein	Q9HUP7	PA4916	2.06	0.00249712	0.497	TRUE
O-methyltransferase	Q9I4D8	PA1200	2.06	0.00716628	0.6	TRUE
EAL domain-containing protein	Q9I6K5	PA0285	2.06	0.0119591	0.646	FALSE
RNA polymerase sigma factor FliA	P29248	PA1455	2.07	7.85e-06	0.144	TRUE
Probable magnesium chelatase	Q9HZQ5	PA2942	2.07	0.0104726	0.634	FALSE
Probable sodium:solute symporter	Q9HZ06	PA3234	2.08	0.00302302	0.516	TRUE
ATP-binding protein	Q9I6W1	PA0171	2.08	0.000743764	0.386	TRUE
Probable amidotransferase	Q9I2Z5	PA1742	2.08	0.00511769	0.568	TRUE
ABM domain-containing protein	Q9I1R9	PA2198	2.09	0.141215	0.824	FALSE
Leucine dehydrogenase	Q9HYI7	PA3418	2.1	0.00412456	0.547	TRUE
Histidinol-phosphatase	Q9I6F6	PA0335	2.1	2.52e-06	0.106	TRUE
PslD	Q9I1N5	PA2234	2.1	0.00574296	0.579	TRUE
Cytidylate kinase	Q9HZ70	PA3163	2.11	4.98e-05	0.217	TRUE
Alpha/beta hydrolase	Q9HZS0	PA2927	2.11	0.00283482	0.51	TRUE
histidine kinase	Q9I019	PA2824	2.11	0.0446042	0.751	FALSE
Type II secretion system protein F	Q00513	PA3102	2.12	0.000322395	0.322	TRUE
UPF0234 protein PA4395	Q9HW11	PA4395	2.12	1.11e-05	0.155	TRUE
Probable glutathione S-transferase	Q9HW05	PA4401	2.13	0.00694198	0.597	TRUE
Outer-membrane lipoprotein carrier protein	Q9I0M4	PA2614	2.13	0.000190485	0.289	TRUE
N-acetyltransferase domain-containing protein	Q9I3W7	PA1377	2.14	0.000474337	0.348	TRUE
Uncharacterized protein PA3568	P28812	PA3568	2.14	0.146201	0.826	FALSE
Flagellar glycosyl transferase, FgtA	Q9I4N8	PA1091	2.14	0.123754	0.817	FALSE
Indole-3-glycerol phosphate synthase	P20577	PA0651	2.15	1.93e-05	0.176	TRUE
Heme-transport protein, PhuT	Q9HV90	PA4708	2.15	0.000284804	0.314	TRUE
Response regulator ErdR	Q9HY22	PA3604	2.15	0.000533817	0.356	TRUE
Probable Fe(2+)-trafficking protein	Q9HU36	PA5148	2.16	1.79e-05	0.173	TRUE
Probable binding protein component of ABC transporter	Q9HUA1	PA5082	2.16	0.000323572	0.322	TRUE
Probable dihydrodipicolinate synthetase	Q9I6R5	PA0223	2.16	0.0179949	0.681	FALSE
Lipoprotein	Q9I706	PA0126	2.17	0.00232058	0.49	TRUE
Anthranilate synthase component 2	P20576	PA0649	2.18	0.00399109	0.544	TRUE
Molybdopterin synthase sulfur carrier subunit	Q9HX96	PA3917	2.18	0.000355053	0.328	TRUE
ABC-type glycine betaine transport system substrate-binding domain-containing protein	Q9HTI6	PA5378	2.19	0.0530553	0.763	FALSE
Type II toxin-antitoxin system RelE/ParE family toxin	Q9I708	PA0124	2.19	0.00913852	0.622	TRUE
Type VI secretion system contractile sheath large subunit	Q9I367	PA1658	2.2	0.0158323	0.67	FALSE
Acyltransferase 3 domain-containing protein	Q9I1M7	PA2242	2.2	0.00364448	0.535	TRUE
RDD domain-containing protein	Q9HXH6	PA3826	2.21	0.00831679	0.613	TRUE
chitinase	Q9I1H5	PA2300	2.21	0.0161616	0.672	FALSE
Probable ferredoxin	Q9I3G6	PA1551	2.21	1.34e-06	0.0884	TRUE
Tripeptide-binding protein	Q9HVS4	PA4497	2.21	0.0269074	0.713	FALSE
Probable chorismate pyruvate-lyase	Q9HTK1	PA5357	2.23	8.8e-06	0.148	TRUE
Cyanide insensitive terminal oxidase	G3XCW8	PA3930	2.23	0.001027	0.414	TRUE
Immune protein Tsi6	Q9I740	PA0092	2.24	0.000272612	0.312	TRUE
Ribosome-recycling factor	O82853	PA3653	2.25	4e-07	0.057	TRUE
CoA transferase	Q9HXQ9	PA3733	2.25	0.000374148	0.331	TRUE
histidine kinase	Q9I0R5	PA2571	2.25	0.172359	0.835	FALSE
Adenylate kinase	Q9HXV4	PA3686	2.26	1.73e-08	0.014	TRUE
N-acetyltransferase domain-containing protein	Q9I4R2	PA1062	2.27	0.000641316	0.372	TRUE
Copper resistance protein D domain-containing protein	Q9HVI0	PA4610	2.28	0.000173711	0.284	TRUE
Probable two-component response regulator	Q9I5T7	PA0601	2.28	0.00210665	0.48	TRUE
Probable chemotaxis transducer	Q9HVF8	PA4633	2.29	0.00220814	0.485	TRUE
ArsC family reductase	Q9HXX5	PA3664	2.29	0.00604071	0.583	TRUE
Multidrug resistance operon repressor	P52003	PA0424	2.29	0.0104601	0.634	FALSE
Metallo-beta-lactamase domain-containing protein	Q9HYM9	PA3372	2.29	0.0153823	0.668	FALSE
Phosphohistidine phosphatase SixA	Q9I3A6	PA1616	2.29	0.00731105	0.601	TRUE
Glutathione peroxidase	Q9I017	PA2826	2.3	3.61e-05	0.203	TRUE
Probable outer membrane protein	Q9I4T3	PA1041	2.3	0.00207845	0.479	TRUE
5'-nucleotidase	Q9I767	PA0065	2.3	0.00159975	0.453	TRUE
Uncharacterized protein PA3435	Q9HYH1	PA3435	2.3	0.00256486	0.5	TRUE
Siroheme decarboxylase NirD subunit	P95412	PA0515	2.31	0.0015891	0.453	TRUE
Lipoprotein-releasing system ATP-binding protein LolD	Q9HZL7	PA2987	2.31	0.00010629	0.253	TRUE
PslE	Q9I1N4	PA2235	2.31	3.78e-05	0.205	TRUE
Solute-binding protein family 3/N-terminal domain-containing protein	Q9I3B7	PA1604	2.31	0.000348899	0.327	TRUE
GDP-polyphosphate phosphotransferase	Q9I6Z1	PA0141	2.31	0.00531173	0.571	TRUE
Xylulose 5-phosphate/Fructose 6-phosphate phosphoketolase N-terminal domain-containing protein	Q9HY13	PA3613	2.32	2.18e-05	0.181	TRUE
PhnB-like domain-containing protein	Q9I3Y6	PA1358	2.32	0.00123831	0.431	TRUE
N-formylglutamate deformylase	Q9HU92	PA5091	2.32	0.000170885	0.283	TRUE
Lipoprotein	Q9HXU2	PA3698	2.32	0.00249975	0.497	TRUE
Transcriptional activator protein LasR	P25084	PA1430	2.33	6.31e-05	0.227	TRUE
DUF2185 domain-containing protein	Q9I0X8	PA2504	2.33	0.0031301	0.52	TRUE
Spermidine-binding periplasmic protein SpuE	Q9I6J0	PA0301	2.33	4.07e-06	0.122	TRUE
Uncharacterized protein PA3808	Q51384	PA3808	2.33	0.000125148	0.263	TRUE
DUF4124 domain-containing protein	Q9HU62	PA5122	2.34	0.00146165	0.445	TRUE
DUF2218 domain-containing protein	Q9HWT8	PA4090	2.34	1.11e-05	0.155	TRUE
Nitrate ABC transporter substrate-binding protein	Q9I2V6	PA1786	2.34	0.0378043	0.739	FALSE
ATP-dependent Clp protease proteolytic subunit 2	Q9HYR9	PA3326	2.35	0.003294	0.525	TRUE
Secreted protein	Q9I149	PA2433	2.35	0.0259549	0.71	FALSE
Histidine porin OpdC	Q9I6X0	PA0162	2.35	0.00831459	0.613	TRUE
NAD(P)-binding domain-containing protein	Q9I5I8	PA0741	2.35	0.000831682	0.395	TRUE
Probable chemotaxis transducer	Q9HVQ2	PA4520	2.36	0.00728694	0.601	TRUE
Ribosome modulation factor	Q9HZF9	PA3049	2.37	0.00204851	0.478	TRUE
Secreted protein	Q9I132	PA2450	2.38	0.0103344	0.633	FALSE
Methyl-accepting chemotaxis protein McpK	Q9HUB1	PA5072	2.38	0.0016321	0.455	TRUE
Probable sodium:sulfate symporter	Q9HXG5	PA3839	2.38	0.0422359	0.747	FALSE
Probable purine-binding chemotaxis protein	G3XD72	PA1464	2.39	1.02e-10	0.000554	TRUE
cytochrome-c oxidase	Q9I3G0	PA1557	2.39	0.00226689	0.488	TRUE
Na(+)-translocating NADH-quinone reductase subunit D	Q9HZK9	PA2996	2.4	0.00192895	0.472	TRUE
Glycine betaine transmethylase	Q9HZC6	PA3082	2.41	0.00337554	0.527	TRUE
LysM domain-containing protein	Q9I7A7	PA0020	2.41	0.000403372	0.336	TRUE
Probable hydrolase	Q9HTS3	PA5281	2.42	0.00212911	0.481	TRUE
Cytochrome c oxidase, cbb3-type, CcoO subunit	Q9I3G1	PA1556	2.43	0.000458253	0.345	TRUE
Flavin reductase like domain-containing protein	Q9I381	PA1644	2.43	0.000539608	0.357	TRUE
YheV family metal-binding protein	Q9I764	PA0068	2.43	0.005344	0.572	TRUE
Monofunctional chorismate mutase	Q9HU05	PA5184	2.44	0.000146165	0.273	TRUE
Periplasmic nitrate reductase	Q9I4G3	PA1174	2.44	0.0123405	0.649	FALSE
Nitrogen regulatory protein	Q9HVV4	PA4464	2.45	3.85e-06	0.12	TRUE
HTH-type quorum-sensing regulator RhlR	P54292	PA3477	2.46	0.00472862	0.56	TRUE
Cupin fold metalloprotein, WbuC family	Q9HVE8	PA4644	2.46	0.000816386	0.394	TRUE
Outer membrane protein OprG	Q9HWW1	PA4067	2.46	0.000145503	0.273	TRUE
Metal ABC transporter substrate-binding protein	Q9I171	PA2410	2.46	0.00210268	0.48	TRUE
DUF4440 domain-containing protein	Q9I419	PA1325	2.46	2.04e-06	0.1	TRUE
DUF924 domain-containing protein	Q9HU74	PA5109	2.46	6.01e-05	0.225	TRUE
Peptidyl-prolyl cis-trans isomerase C	Q9I2B3	PA1996	2.46	0.00588246	0.581	TRUE
Protein PilH	P43501	PA0409	2.47	2.6e-06	0.107	TRUE
DUF465 domain-containing protein	Q9HVH9	PA4611	2.47	6.75e-05	0.229	TRUE
Tripartite tricarboxylate transporter substrate binding protein	Q9I5H5	PA0754	2.47	0.00102231	0.414	TRUE
DUF2796 domain-containing protein	Q9HWW5	PA4063	2.48	0.00221182	0.485	TRUE
Type III pantothenate kinase	Q9HWC1	PA4279	2.49	1.76e-05	0.172	TRUE
Flagellar hook-length control protein-like C-terminal domain-containing protein	Q9I3Q6	PA1441	2.49	0.00898032	0.62	TRUE
MmgE/PrpD family protein	Q9I564	PA0881	2.49	0.00640551	0.589	TRUE
Probable binding protein component of ABC transporter	Q9I5T4	PA0604	2.49	0.00094493	0.407	TRUE
Probable two-component response regulator	Q9I6V3	PA0179	2.49	0.000417504	0.339	TRUE
Acetyl-CoA carboxylase alpha subunit	Q9I4Q3	PA1076	2.49	8.8e-05	0.242	TRUE
Cbb3-type cytochrome c oxidase subunit	Q9I3G2	PA1555	2.5	0.000770141	0.389	TRUE
Bifunctional (P)ppGpp synthetase/guanosine-3',5'-bis(Diphosphate) 3'-pyrophosphohydrolase	Q9I686	PA0431	2.5	0.00174144	0.461	TRUE
protein-serine/threonine phosphatase	Q9I757	PA0075	2.51	0.00166943	0.457	TRUE
Probable binding protein component of ABC transporter	Q9HVS5	PA4496	2.52	0.00117669	0.426	TRUE
phospholipase D	Q9HXR5	PA3727	2.53	0.00143921	0.444	TRUE
GntP family permease	Q9I2A5	PA2004	2.53	2.57e-05	0.188	TRUE
Methyl-accepting chemotaxis protein PctA	G3XD24	PA4309	2.54	1.09e-05	0.155	TRUE
Probable transcriptional regulator	Q9HYE8	PA3458	2.54	0.00696697	0.597	TRUE
Putrescine-binding periplasmic protein SpuD	Q9I6J1	PA0300	2.55	2.28e-05	0.183	TRUE
Methyltransferase	Q9HWW9	PA4059	2.55	0.0018335	0.466	TRUE
Pilin assembly protein	Q9HXV2	PA3688	2.56	0.00016389	0.28	TRUE
TPR repeat-containing protein PA0015	Q9I7B1	PA0015	2.56	0.000215335	0.297	TRUE
Fe-S metabolism associated domain-containing protein	Q9HXX2	PA3668	2.56	2.24e-05	0.183	TRUE
Flotillin family protein	Q9HXR3	PA3729	2.57	1.54e-05	0.167	TRUE
3-hydroxybutyrate dehydrogenase	Q9I2A6	PA2003	2.57	2.58e-05	0.189	TRUE
Nucleotide-diphospho-sugar transferase	Q9I688	PA0429	2.57	4.18e-05	0.209	TRUE
Ribosome association toxin RatA	O68560	PA4767	2.57	0.00290975	0.513	TRUE
Uncharacterized protein	Q9HTI3	PA5381	2.57	0.000359243	0.328	TRUE
Octanoyltransferase	Q9X6V9	PA3997	2.58	0.000123721	0.262	TRUE
Protein PilG	P46384	PA0408	2.58	5.02e-05	0.217	TRUE
DUF4823 domain-containing protein	Q9HZP3	PA2955	2.59	0.000246072	0.305	TRUE
SCP2 domain-containing protein	Q9I2R5	PA1830	2.59	6.98e-06	0.14	TRUE
Probable acyl-CoA lyase beta chain	Q9I562	PA0883	2.59	0.376581	0.874	FALSE
p-hydroxybenzoate hydroxylase	P20586	PA0247	2.6	0.0010196	0.414	TRUE
Esterase TesA	Q9HZY8	PA2856	2.61	0.00131625	0.436	TRUE
Sulfur carrier protein TusA	Q9I3F3	PA1564	2.61	0.000922627	0.405	TRUE
Flagellar L-ring protein	Q9I4P6	PA1083	2.62	0.00198612	0.474	TRUE
Two-component response regulator NarL	Q9HXD3	PA3879	2.62	0.00027706	0.313	TRUE
Regulatory protein NosR	Q9HYL3	PA3391	2.62	0.00232645	0.49	TRUE
DUF934 domain-containing protein	Q9HWQ2	PA4129	2.63	2.63e-05	0.189	TRUE
CsaA protein	Q9HZ19	PA3221	2.63	0.000253214	0.307	TRUE
Thiosulfate-binding protein	Q9I3L9	PA1493	2.63	8.69e-05	0.241	TRUE
Pterin-4-alpha-carbinolamine dehydratase	P43335	PA0871	2.63	0.000996302	0.412	TRUE
PslF	Q9I1N3	PA2236	2.63	0.00327441	0.524	TRUE
Methyl-accepting chemotaxis protein Aer	Q9I3F6	PA1561	2.63	2.61e-05	0.189	TRUE
8-oxo-dGTP diphosphatase	Q9HW06	PA4400	2.65	0.000158788	0.278	TRUE
DUF4175 domain-containing protein	Q9HYN0	PA3371	2.66	0.158703	0.831	FALSE
Transcriptional antiactivator ExsD	Q9I321	PA1714	2.67	0.00119027	0.427	TRUE
Peptide methionine sulfoxide reductase MsrB	Q9I016	PA2827	2.68	2.37e-06	0.104	TRUE
K(+)/H(+) antiporter NhaP2	Q9HUE8	PA5021	2.69	2.92e-05	0.194	TRUE
Carboxymuconolactone decarboxylase-like domain-containing protein	Q9I1E7	PA2331	2.69	9.16e-06	0.149	TRUE
High-affinity zinc uptake system protein ZnuA	Q9HT75	PA5498	2.69	0.00190549	0.47	TRUE
Protein-glutamate methylesterase/protein-glutamine glutaminase 1	O87125	PA1459	2.7	0.000284938	0.314	TRUE
DUF1653 domain-containing protein	Q9HZJ4	PA3012	2.7	8.94e-05	0.243	TRUE
Lipoprotein	Q9I4K3	PA1132	2.7	0.00458799	0.557	TRUE
GAF domain-containing protein	Q9I021	PA2822	2.71	3.43e-05	0.201	TRUE
NosL protein	Q9HYK8	PA3396	2.72	9.86e-05	0.248	TRUE
DUF469 domain-containing protein	Q9HZG2	PA3046	2.73	0.00200659	0.475	TRUE
Probable dipeptidase	Q9I187	PA2393	2.73	0.123699	0.817	FALSE
UPF0033 domain-containing protein	Q9I4W7	PA1006	2.74	2.14e-06	0.102	TRUE
3-deoxy-manno-octulosonate cytidylyltransferase	Q9HZM5	PA2979	2.75	1.04e-05	0.153	TRUE
Nucleoside 2-deoxyribosyltransferase	Q9I6Y7	PA0145	2.75	3.8e-05	0.205	TRUE
HPt domain-containing protein	Q9HYQ0	PA3345	2.76	0.000205338	0.294	TRUE
Uncharacterized protein	Q9I023	PA2820	2.77	1.09e-05	0.155	TRUE
Carboxylesterase	Q9HXE7	PA3859	2.77	0.00836203	0.614	TRUE
Sel1 repeat family protein	Q9I6D4	PA0360	2.77	0.0017667	0.463	TRUE
uroporphyrinogen-III C-methyltransferase	G3XD80	PA0510	2.78	9.19e-05	0.245	TRUE
Ribonuclease HI	Q9I2S9	PA1815	2.78	0.000257528	0.308	TRUE
Protein ApaG	Q9I5U6	PA0591	2.78	3.15e-06	0.113	TRUE
FAD-binding FR-type domain-containing protein	Q9I5Z1	PA0545	2.78	0.000139227	0.27	TRUE
Probable outer membrane protein	Q9I083	PA2760	2.79	1.24e-05	0.159	TRUE
Thiol:disulfide interchange protein DsbG	Q9I106	PA2476	2.79	7.85e-05	0.236	TRUE
Transmembrane protein	Q9HW84	PA4317	2.81	0.000197584	0.292	TRUE
Glutamine amidotransferase domain-containing protein	Q9I308	PA1729	2.82	0.000297191	0.317	TRUE
MaoC-like domain-containing protein	Q9HX12	PA4015	2.86	3.42e-06	0.116	TRUE
BON domain-containing protein	Q9HV60	PA4739	2.87	0.131777	0.82	FALSE
Glutathione peroxidase	Q9I457	PA1287	2.89	0.00340778	0.528	TRUE
Uncharacterized protein PA2024	P23205	PA2024	2.9	0.00127116	0.433	TRUE
Amino acid abc transporter substrate-binding paat family protein	Q9HT98	PA5472	2.9	5.84e-06	0.134	TRUE
Uncharacterized protein PA1579	Q9I3D8	PA1579	2.9	0.00252607	0.498	TRUE
Nitric oxide reductase subunit B	Q59647	PA0524	2.91	0.000416932	0.339	TRUE
Probable permease of ABC sugar transporter	Q9HZ50	PA3188	2.91	2.71e-05	0.191	TRUE
DUF805 domain-containing protein	Q9I5X3	PA0563	2.91	1.24e-05	0.159	TRUE
Fe/B12 periplasmic-binding domain-containing protein	Q9HZT4	PA2913	2.92	0.000111803	0.256	TRUE
Probable TonB-dependent receptor	Q9HT68	PA5505	2.93	0.000502562	0.352	TRUE
3'(2'),5'-bisphosphate nucleotidase CysQ	Q9HU14	PA5175	2.93	0.00882097	0.619	TRUE
Two-component response regulator RocA1	Q9HX68	PA3948	2.93	7.33e-05	0.233	TRUE
Phenylalanine-4-hydroxylase	P43334	PA0872	2.94	4.62e-05	0.214	TRUE
4-hydroxyphenylpyruvate dioxygenase	Q9I576	PA0865	2.95	4.58e-05	0.213	TRUE
Ferric iron-binding periplasmic protein HitA	Q9HVA8	PA4687	2.97	5.29e-06	0.131	TRUE
Probable permease of ABC sugar transporter	Q9HZ49	PA3189	2.97	7.81e-05	0.236	TRUE
Dipeptide-binding protein	Q9HVS1	PA4500	2.98	6.54e-08	0.0278	TRUE
Flagellar motor switch protein FliG	Q51464	PA1102	2.99	3.01e-06	0.112	TRUE
Probable HIT family protein	Q9HYU8	PA3295	2.99	2.37e-06	0.104	TRUE
Peptidoglycan-binding protein CsiV	Q9HZK2	PA3003	2.99	6.65e-05	0.229	TRUE
Probable binding protein component of ABC transporter	Q9I5T6	PA0602	3	2.25e-06	0.103	TRUE
Solute-binding protein family 3/N-terminal domain-containing protein	Q9HU47	PA5137	3.01	3.35e-05	0.2	TRUE
ABC transporter substrate-binding protein	Q9HYZ0	PA3250	3.01	0.00017463	0.284	TRUE
Probable ring-cleaving dioxygenase	Q9I0T8	PA2546	3.01	4.84e-06	0.128	TRUE
DUF1090 domain-containing protein	Q9I5Z4	PA0542	3.02	0.000404333	0.336	TRUE
Virginiamycin B lyase	Q9I650	PA0468	3.02	3.5e-07	0.0541	TRUE
Probable coenzyme A transferase	Q9HTC2	PA5445	3.03	0.00346324	0.53	TRUE
Probable amino acid binding protein	Q9HXE1	PA3865	3.03	6.11e-06	0.136	TRUE
Pyruvate dehydrogenase E1 component subunit alpha	Q9HYI8	PA3417	3.03	0.000750987	0.386	TRUE
Major exported protein	Q9HI36	PA5267	3.06	0.00326267	0.524	TRUE
Probable oxidoreductase	Q9I5D4	PA0804	3.06	8.36e-06	0.146	TRUE
Probable HIT family protein	Q9I5R5	PA0656	3.06	0.000627894	0.371	TRUE
SMc04008-like domain-containing protein	Q9HYG6	PA3440	3.07	4.89e-10	0.00168	TRUE
UspA domain-containing protein	Q9I2V3	PA1789	3.07	7.4e-05	0.233	TRUE
Periplasmic nitrate reductase, electron transfer subunit	Q9I4G4	PA1173	3.08	0.000144235	0.272	TRUE
Filamentous haemagglutinin FhaB/tRNA nuclease CdiA-like TPS domain-containing protein	Q9I120	PA2462	3.09	0.00736609	0.602	TRUE
Chitin-binding protein CbpD	Q9I589	PA0852	3.09	0.00353849	0.532	TRUE
NADP-dependent oxidoreductase domain-containing protein	Q9HUH3	PA4992	3.1	3.7e-07	0.0552	TRUE
Chemotaxis protein CheY	Q51455	PA1456	3.1	0.000168885	0.282	TRUE
Uncharacterized protein	Q9HVK7	PA4577	3.11	1.58e-05	0.168	TRUE
Nucleoside diphosphate kinase regulator	Q9HTS6	PA5274	3.12	7.37e-05	0.233	TRUE
UPF0337 protein PA4738	Q9HV61	PA4738	3.12	1.61e-05	0.169	TRUE
Secreted protein	Q9I118	PA2464	3.12	5.4e-05	0.22	TRUE
Probable pyruvate dehydrogenase E1 component, beta chain	Q9HYI9	PA3416	3.13	0.000264757	0.31	TRUE
Acetyl-CoA carboxylase alpha subunit	Q9I090	PA2753	3.13	6.55e-06	0.138	TRUE
Protein NirF	Q51480	PA0516	3.14	7.62e-05	0.235	TRUE
C4-dicarboxylate ABC transporter	Q9HT29	PA5545	3.14	2.82e-05	0.192	TRUE
Peptidyl-prolyl cis-trans isomerase A	Q59641	PA3227	3.15	9.92e-05	0.249	TRUE
Probable oxidoreductase	Q9I0Z1	PA2491	3.19	2.6e-06	0.107	TRUE
Macro domain-containing protein	Q9I2Z1	PA1746	3.19	0.000742614	0.385	TRUE
ADP-L-glycero-D-manno-heptose-6-epimerase	Q9HYQ8	PA3337	3.2	1.55e-07	0.04	TRUE
L-arginine-binding protein	G3XD47	PA0888	3.21	0.000724657	0.383	TRUE
Type VI secretion system tube protein Hcp	Q9I1B2	PA2367	3.25	3.59e-05	0.203	TRUE
Curli production assembly/transport component CsgG	Q9I787	PA0045	3.25	0.000317963	0.321	TRUE
POTRA domain-containing protein	Q9I119	PA2463	3.28	0.00586791	0.581	TRUE
mannose-1-phosphate guanylyltransferase	Q9I1N7	PA2232	3.29	2.19e-11	0.000192	TRUE
Amino acid binding protein	Q9HUQ0	PA4913	3.3	0.000464676	0.346	TRUE
PslA	Q9I1N8	PA2231	3.3	2.13e-05	0.18	TRUE
Probable acetyl transferase	Q9I0K7	PA2631	3.3	0.00019479	0.291	TRUE
Two-component response regulator PprB	Q9HWA4	PA4296	3.31	0.00127856	0.434	TRUE
Pilus assembly protein PilZ	Q9HYP3	PA3353	3.31	4.16e-05	0.209	TRUE
DUF4124 domain-containing protein	Q9HTM5	PA5330	3.32	7.85e-05	0.236	TRUE
VOC domain-containing protein	Q9HVQ4	PA4518	3.33	2.31e-05	0.184	TRUE
DUF1329 domain-containing protein	Q9HZC7	PA3081	3.33	2.03e-06	0.1	TRUE
FAD/FMN-containing dehydrogenase	Q9HVP4	PA4533	3.33	0.000634585	0.371	TRUE
L-glutamate/L-aspartate-binding protein	Q9I402	PA1342	3.34	3.89e-05	0.206	TRUE
Effector EagT6	Q9I738	PA0094	3.34	1.47e-05	0.165	TRUE
Cytochrome c domain-containing protein	Q9I2G3	PA1941	3.34	0.000168589	0.282	TRUE
Porphobilinogen deaminase	Q60169	PA5260	3.35	2.65e-06	0.107	TRUE
Leucine-, isoleucine-, valine-, threonine-, and alanine-binding protein	P21175	PA1074	3.36	3.04e-07	0.0513	TRUE
Probable ATP-binding component of ABC transporter	Q9HZ51	PA3187	3.38	6.09e-05	0.225	TRUE
Flavohemoprotein	Q9I0H4	PA2664	3.38	1.46e-05	0.165	TRUE
Amino acid (Lysine/arginine/ornithine/histidine/octopine) ABC transporter periplasmic binding protein	Q9HU31	PA5153	3.39	5.71e-05	0.223	TRUE
Solute-binding protein family 3/N-terminal domain-containing protein	Q9HYT1	PA3313	3.39	7.18e-06	0.141	TRUE
DUF1654 domain-containing protein	Q9I198	PA2381	3.41	9.71e-05	0.248	TRUE
Probable transcriptional regulator	Q9I608	PA0528	3.41	0.00153334	0.45	TRUE
PhnB-like domain-containing protein	Q9I0C1	PA2721	3.43	0.000437674	0.342	TRUE
Pentapeptide repeat-containing protein	Q9HV95	PA4702	3.44	0.000178709	0.285	TRUE
Methyl-accepting chemotaxis protein CtpM	Q9I0I6	PA2652	3.45	8.6e-10	0.00244	TRUE
DUF2782 domain-containing protein	Q9HT79	PA5494	3.47	3.18e-06	0.114	TRUE
Uncharacterized protein	Q9I5W8	PA0568	3.47	6.32e-09	0.00786	TRUE
Type VI secretion system accessory component TagJ	Q9I746	PA0086	3.49	0.0033124	0.525	TRUE
MOSC domain-containing protein	Q9I1P0	PA2229	3.5	1.08e-06	0.0825	TRUE
Organic hydroperoxide resistance protein	Q9HZZ3	PA2850	3.51	1.65e-11	0.000158	TRUE
Uncharacterized protein	Q9I0K5	PA2633	3.54	7.9e-07	0.074	TRUE
Ribosome hibernation promoting factor	Q9HVV5	PA4463	3.55	3.88e-06	0.12	TRUE
Uncharacterized protein	Q9I2J1	PA1913	3.56	0.000254789	0.307	TRUE
L-cysteine transporter of ABC system FliY	Q9I6H7	PA0314	3.57	0.000120721	0.261	TRUE
Glucose-1-phosphate thymidylyltransferase	Q9HU22	PA5163	3.59	3.15e-16	1.74e-09	TRUE
MOSC domain-containing protein	Q9HUT8	PA4875	3.59	9.72e-06	0.151	TRUE
Methionine ABC transporter substrate-binding protein	Q9HX85	PA3931	3.6	8.01e-06	0.145	TRUE
Probable semialdehyde dehydrogenase	Q9I491	PA1253	3.62	0.137522	0.823	FALSE
Probable sulfite or nitrite reductase	Q9HWQ1	PA4130	3.63	9.83e-05	0.248	TRUE
DUF1963 domain-containing protein	Q9HXF6	PA3850	3.64	0.00100442	0.412	TRUE
Methyl-accepting chemotaxis protein PctC	Q9HW93	PA4307	3.65	0.000529728	0.356	TRUE
Peptidase M48 domain-containing protein	Q9I6L3	PA0277	3.65	0.000224419	0.3	TRUE
Methyl-accepting chemotaxis protein McpB	Q9I6V6	PA0176	3.65	5.35e-05	0.22	TRUE
L-threonine dehydratase	Q9I418	PA1326	3.66	0.00455491	0.556	TRUE
DUF4197 domain-containing protein	Q9HXW5	PA3675	3.71	1.09e-05	0.155	TRUE
Thioredoxin family protein	Q9I4A4	PA1234	3.71	1.75e-05	0.172	TRUE
tRNA pseudouridine synthase A	O87016	PA3114	3.77	3.3e-13	6.37e-06	TRUE
Shikimate dehydrogenase (NADP(+))	P43904	PA0025	3.77	3.57e-07	0.0545	TRUE
Ferredoxin	Q9HTF2	PA5412	3.8	0.125546	0.817	FALSE
Xenobiotic reductase	Q9HW45	PA4356	3.81	7.17e-13	1.23e-05	TRUE
Nitrous-oxide reductase	Q9HYL2	PA3392	3.87	2.55e-06	0.106	TRUE
SiaC family regulatory phosphoprotein domain-containing protein	Q9I6W2	PA0170	3.94	1.73e-06	0.0955	TRUE
Urease accessory protein UreG	Q9HUS0	PA4893	3.96	2.34e-07	0.0465	TRUE
Methyl-accepting chemotaxis protein TlpQ	Q9I0I4	PA2654	4.04	1.93e-09	0.00409	TRUE
Azurin	P00282	PA4922	4.06	0.000494282	0.351	TRUE
Cytochrome c551 peroxidase	P14532	PA4587	4.12	1.38e-10	0.000659	TRUE
Alkylphosphonate utilization protein	Q9I704	PA0128	4.14	7.64e-07	0.0731	TRUE
Probable glutathione S-transferase	Q9I030	PA2813	4.17	4.8e-05	0.215	TRUE
Type III secretion protein PcrV	G3XD49	PA1706	4.19	0.010284	0.633	FALSE
VOC domain-containing protein	Q9HX60	PA3956	4.29	2.14e-06	0.101	TRUE
C4-dicarboxylate-binding periplasmic protein DctP	Q9HU18	PA5167	4.32	3.46e-05	0.201	TRUE
Cytochrome c-type protein	Q9I4G5	PA1172	4.32	2.8e-05	0.192	TRUE
STAS domain-containing protein	Q9HYP8	PA3347	4.33	4.95e-06	0.129	TRUE
Lysozyme inhibitor LprI N-terminal domain-containing protein	Q9HZI5	PA3021	4.35	1.38e-05	0.163	TRUE
UDP-N-acetylmuramate--L-alanyl-gamma-D-glutamyl-meso-2,6-diaminoheptandioate ligase	Q9HX07	PA4020	4.39	3.25e-09	0.00555	TRUE
Amino acid ABC transporter periplasmic binding protein	Q9I484	PA1260	4.49	2.19e-07	0.0455	TRUE
Probable dihydrodipicolinate synthetase	Q9I490	PA1254	4.49	0.00635353	0.588	TRUE
Efflux pump membrane transporter	Q9I0Y8	PA2494	4.5	2.22e-05	0.182	TRUE
Methyl-accepting chemotaxis protein McpN	Q9I055	PA2788	4.51	8.87e-06	0.148	TRUE
Probable binding protein component of ABC transporter	Q9I1R3	PA2204	4.6	1.24e-05	0.159	TRUE
Iron-sulfur cluster assembly protein CyaY	Q9HTS5	PA5275	4.63	5.94e-09	0.00762	TRUE
Solute-binding protein family 3/N-terminal domain-containing protein	Q9HU45	PA5139	4.67	2.26e-06	0.103	TRUE
Copper chaperone PCu(A)C	Q9HXL0	PA3785	4.68	4.32e-07	0.0587	TRUE
Solute-binding protein family 3/N-terminal domain-containing protein	Q9HU46	PA5138	4.73	1.21e-14	2.46e-07	TRUE
Probable chemotaxis transducer	Q9HZX9	PA2867	4.78	1.23e-10	0.00062	TRUE
Probable binding protein component of ABC transporter	Q9HVR9	PA4502	4.81	7.09e-10	0.00215	TRUE
Probable binding protein component of ABC sugar transporter	Q9HZ48	PA3190	4.88	1.4e-13	3.31e-06	TRUE
Uncharacterized protein PA5481	Q9HT89	PA5481	4.91	2.12e-05	0.18	TRUE
Type VI secretion system contractile sheath small subunit	Q9I368	PA1657	4.96	5.97e-05	0.224	TRUE
PepSY domain-containing protein	Q9I0H9	PA2659	5	0.000125609	0.263	TRUE
Dihydro-heme d1 dehydrogenase	Q9I609	PA0509	5.02	2.47e-11	0.000208	TRUE
LTXXQ domain protein	Q9HZ35	PA3205	5.26	1.94e-06	0.0987	TRUE
Probable chemotaxis protein	Q9HYP7	PA3349	5.28	6.41e-09	0.00791	TRUE
Protein phosphatase 2C domain-containing protein	Q9I649	PA0469	5.81	1.33e-16	5.93e-10	TRUE
Rubredoxin-1	Q9HTK7	PA5351	6.12	3.51e-08	0.0205	TRUE
ABC transporter substrate-binding protein	Q9HXG8	PA3836	6.27	1.47e-08	0.0128	TRUE
Nitrite reductase	P24474	PA0519	6.39	8.88e-11	0.00051	TRUE
Cytochrome c-551	P00099	PA0518	6.85	6.91e-08	0.0285	TRUE
B-type flagellin	P72151	PA1092	6.92	3.7e-07	0.0552	TRUE
Resistance-Nodulation-Cell Division (RND) multidrug efflux membrane fusion protein MexE	Q9I0Y9	PA2493	6.94	8.16e-07	0.0748	TRUE

## Sheet: F1vsF4TS
Description	gene	Corr.PAO1	logFC	pvalue	FDR	significant		F1 vs F4 Milieu T
GDP-mannose 6-dehydrogenase	P11759	PA3540	-9.1	3.65e-08	0.00018	TRUE		pvalue 1%
Mannuronan synthase	Q9HY69	PA3542	-7.61	7.59e-06	0.0117	TRUE
Alginate biosynthesis protein AlgK	P96956	PA3543	-7.29	8.34e-09	4.44e-05	TRUE
Alginate biosynthesis protein AlgF	Q06062	PA3550	-7.25	5.9e-07	0.00194	TRUE
Alginate biosynthesis protein AlgX	Q51372	PA3546	-6.91	2.43e-09	1.33e-05	TRUE
Alginate production protein AlgE	P18895	PA3544	-6.27	1.34e-13	1.08e-11	TRUE
Alginate biosynthesis protein AlgA	P07874	PA3551	-6.2	1.56e-06	0.0039	TRUE
SH3b domain-containing protein	Q9HWM7	PA4154	-6.16	4.77e-19	1.33e-13	TRUE
Lipoprotein	Q9I770	PA0062	-6	3.34e-11	7.78e-08	TRUE
Mannuronan C5-epimerase	Q51371	PA3545	-5.69	8.24e-07	0.00245	TRUE
Probable alginate O-acetylase AlgI	Q51392	PA3548	-5.6	1.96e-09	1.09e-05	TRUE
N-acetylmuramoyl-L-alanine amidase	Q9I5D1	PA0807	-5.41	2.76e-09	1.5e-05	TRUE
Uncharacterized protein	Q9I3U0	PA1404	-5.3	2.19e-09	1.21e-05	TRUE
Phage tail protein	G3XD65	PA0626	-5.09	0.00021329	0.0796	TRUE
Probable protease	Q9HWL0	PA4171	-4.91	5.55e-07	0.00186	TRUE
Secreted protein	Q9I0R6	PA2569	-4.78	8.28e-07	0.00246	TRUE
Transcription factor AmrZ	G3XCY4	PA3385	-4.64	7.54e-05	0.0462	TRUE
CobW/HypB/UreG nucleotide-binding domain-containing protein	Q9HT42	PA5532	-4.52	0.0133274	0.448	FALSE
Phage tail tape measure protein	G3XD83	PA0625	-4.5	7.02e-06	0.0112	TRUE
Osmotically inducible lipoprotein OsmE	Q9HUT7	PA4876	-4.43	3.17e-15	1.33e-13	TRUE
Peptidase C39-like domain-containing protein	Q9I065	PA2778	-4.26	5.92e-07	0.00195	TRUE
Probable outer membrane protein	Q9I4S6	PA1048	-4.21	1.01e-09	5.41e-06	TRUE
DUF2383 domain-containing protein	Q9I1U6	PA2169	-4.19	1.1e-08	5.76e-05	TRUE
Lipoprotein	Q9I2K8	PA1889	-4.17	7.42e-05	0.0458	TRUE
YMGG-like Gly-zipper domain-containing protein	Q9HU06	PA5183	-4.07	3.08e-08	0.000155	TRUE
Osmotically inducible protein OsmC	Q9I773	PA0059	-4.06	6.71e-11	1.9e-07	TRUE
Nudix hydrolase domain-containing protein	Q9I4X9	PA0990	-4.01	5.66e-06	0.00972	TRUE
Uncharacterized protein	Q9I269	PA2046	-3.95	1.6e-08	8.29e-05	TRUE
Probable alginate O-acetylase AlgJ	Q51393	PA3549	-3.92	7.97e-06	0.0121	TRUE
Pyruvate dehydrogenase (Cytochrome)	Q9HTQ7	PA5297	-3.92	3.03e-07	0.00115	TRUE
Protease PfpI	Q9I6D8	PA0355	-3.91	1.86e-12	8.85e-10	TRUE
Mannuronan synthase	Q52463	PA3541	-3.89	0.00993929	0.404	TRUE
Outer membrane lipoprotein Blc	Q9HU76	PA5107	-3.85	3.32e-09	1.81e-05	TRUE
DUF3182 family protein	Q9I1U8	PA2167	-3.83	7.65e-06	0.0118	TRUE
PhnB-like domain-containing protein	Q9I0C1	PA2721	-3.79	0.000132475	0.0618	TRUE
Probable bacteriophage protein	Q9I5S9	PA0623	-3.79	1.04e-06	0.00287	TRUE
Carboxyltransferase domain-containing protein	Q9I622	PA0496	-3.74	1.57e-05	0.0189	TRUE
Fumarate hydratase class II 1	Q9I587	PA0854	-3.68	9.01e-17	1.33e-13	TRUE
Carboxypeptidase regulatory-like domain-containing protein	Q9I420	PA1324	-3.67	4.82e-10	2.27e-06	TRUE
DUF4345 domain-containing protein	Q9HV85	PA4713	-3.6	2.05e-05	0.0222	TRUE
NAD-dependent epimerase	Q9I1T9	PA2176	-3.59	1.07e-06	0.00291	TRUE
Gp5/Type VI secretion system Vgr protein OB-fold domain-containing protein	G3XCT9	PA0616	-3.58	2.1e-05	0.0225	TRUE
Probable acyl-CoA thiolase	Q9HV23	PA4785	-3.57	1.13e-07	0.000483	TRUE
Probable glycosyl hydrolase	Q9I1V3	PA2162	-3.56	0.00035271	0.102	TRUE
DNA polymerase	Q9I2L1	PA1886	-3.56	0.163881	0.78	FALSE
Citrate transporter	Q9HT94	PA5476	-3.51	2.42e-09	1.32e-05	TRUE
Putative ATP-dependent zinc protease domain-containing protein	Q9I656	PA0462	-3.47	5.6e-08	0.000256	TRUE
UPF0339 protein PA0329	Q9I6G2	PA0329	-3.47	3.16e-08	0.000159	TRUE
Probable transcriptional regulator	Q9I362	PA1663	-3.46	0.00650847	0.344	TRUE
Probable AMP-binding enzyme	Q9I0S7	PA2557	-3.38	1.96e-05	0.0216	TRUE
Uncharacterized protein	Q9HZ02	PA3238	-3.37	1.09e-05	0.015	TRUE
Chloroperoxidase	Q9I0C5	PA2717	-3.37	3.48e-05	0.0297	TRUE
Glycine zipper 2TM domain-containing protein	Q9HXI3	PA3819	-3.36	1.85e-15	1.33e-13	TRUE
N-acetyltransferase domain-containing protein	Q9HX71	PA3945	-3.33	8.72e-05	0.05	TRUE
Probable bacteriophage protein	G3XD71	PA0620	-3.32	2.38e-06	0.00528	TRUE
Probable ATP-binding component of ABC transporter OpuCA	Q9HXC2	PA3891	-3.31	6.69e-05	0.0432	TRUE
Bacterioferritin	Q9HUT3	PA4880	-3.3	4.78e-09	2.56e-05	TRUE
Lipoprotein	Q9I384	PA1641	-3.29	9.11e-09	4.83e-05	TRUE
Carboxyltransferase domain-containing protein	Q9I623	PA0495	-3.29	0.000240067	0.0846	TRUE
NGG1p interacting factor NIF3	Q9HXN3	PA3762	-3.28	0.000578291	0.13	TRUE
Probable glycosyl hydrolase	Q9I1V5	PA2160	-3.28	2.44e-05	0.0245	TRUE
Uncharacterized protein	Q9I3T6	PA1408	-3.28	2.15e-05	0.0228	TRUE
Pyoverdine export outer membrane protein OpmQ	Q9I189	PA2391	-3.27	0.00400967	0.28	TRUE
Probable oxidoreductase	Q9I588	PA0853	-3.23	9.61e-05	0.0526	TRUE
CmaX protein	G3XD00	PA1773	-3.18	5.43e-06	0.00946	TRUE
Phage tail assembly protein	G3XCX2	PA0624	-3.13	0.000975068	0.165	TRUE
Lipid/polyisoprenoid-binding YceI-like domain-containing protein	Q9HW56	PA4345	-3.13	0.00218423	0.223	TRUE
Probable peptide chain release factor	Q9HTA0	PA5470	-3.11	0.0272485	0.554	FALSE
biotin carboxylase	Q9I624	PA0494	-3.09	2.9e-05	0.027	TRUE
Peptide chain release factor RF-3	Q9HW14	PA4390	-3.06	1.23e-08	6.37e-05	TRUE
Probable lipid kinase YegS-like	Q9HZI3	PA3023	-3.06	7.97e-06	0.0121	TRUE
Transcriptional regulator	Q9HYW8	PA3273	-3.04	3.99e-05	0.0322	TRUE
Periplasmic gluconolactonase, PpgL	Q9HWH7	PA4204	-3.03	5.37e-08	0.000247	TRUE
Lipoprotein	Q9HZD9	PA3069	-3.01	0.000127585	0.0607	TRUE
Probable acyl-CoA lyase beta chain	Q9I562	PA0883	-2.99	0.307426	0.837	FALSE
Filamentous haemagglutinin FhaB/tRNA nuclease CdiA-like TPS domain-containing protein	Q9HVG6	PA4625	-2.97	0.000184561	0.0738	TRUE
Peptidoglycan-binding protein LysM	Q9HU11	PA5178	-2.95	1.03e-09	5.52e-06	TRUE
DUF883 domain-containing protein	Q9I089	PA2754	-2.93	5.05e-06	0.00901	TRUE
5-oxoprolinase subunit A 1	Q9I626	PA0492	-2.93	0.00311075	0.255	TRUE
Probable permease of ABC transporter	Q9HU30	PA5154	-2.92	0.000598311	0.132	TRUE
Lipoprotein SmpA/OmlA domain-containing protein	Q9HU75	PA5108	-2.9	5.59e-08	0.000255	TRUE
Glycosyltransferase WbpX	G3XCU3	PA5449	-2.9	0.000358405	0.102	TRUE
Acyl-coenzyme A dehydrogenase	Q9I028	PA2815	-2.86	1.34e-07	0.000561	TRUE
Alginate lyase 2 domain-containing protein	Q9I2V8	PA1784	-2.85	0.00774801	0.368	TRUE
Transmembrane protein	Q9I349	PA1676	-2.82	0.0084877	0.381	TRUE
Phosphoethanolamine--lipid A transferase	Q9HYT4	PA3310	-2.81	0.000331853	0.0988	TRUE
Probable bacteriophage protein	G3XCX5	PA0618	-2.79	9.77e-06	0.0139	TRUE
Probable bacteriophage protein	G3XD42	PA0617	-2.77	4.64e-05	0.0352	TRUE
Phospholipase C accessory protein PlcR	P40695	PA0843	-2.77	0.000289384	0.0927	TRUE
VacJ family lipoprotein	Q9HZ01	PA3239	-2.77	2.04e-05	0.0221	TRUE
Probable 2-hydroxyacid dehydrogenase	Q9I448	PA1296	-2.77	8.84e-11	2.6e-07	TRUE
Probable short-chain dehydrogenase	Q9I5R3	PA0658	-2.77	2e-05	0.0219	TRUE
5-oxoprolinase subunit A 2	Q9I203	PA2112	-2.76	0.00128815	0.184	TRUE
Elongation factor G 2	Q9I244	PA2071	-2.75	0.00116227	0.177	TRUE
Glycerol uptake facilitator protein	Q51389	PA3581	-2.74	0.000902869	0.159	TRUE
(S)-ureidoglycine aminohydrolase cupin domain-containing protein	Q9I081	PA2762	-2.73	0.000364872	0.103	TRUE
Probable short-chain dehydrogenase	Q9HV22	PA4786	-2.71	9.67e-07	0.00273	TRUE
Putative hydro-lyase PA2116	Q9I1Z9	PA2116	-2.71	0.00113299	0.175	TRUE
Phosphomannomutase/phosphoglucomutase	P26276	PA5322	-2.69	1.76e-13	1.67e-11	TRUE
AsmA domain-containing protein	Q9HUT4	PA4879	-2.62	0.000544776	0.126	TRUE
Tyrosine isonitrile desaturase	Q9I1L4	PA2255	-2.62	0.00160518	0.2	TRUE
Undecaprenyl phosphate-alpha-4-amino-4-deoxy-L-arabinose arabinosyl transferase arnT	Q9HY61	PA3556	-2.61	0.00237832	0.23	TRUE
1,4-alpha-glucan branching enzyme GlgB	Q9I1W2	PA2153	-2.61	2.8e-05	0.0264	TRUE
Lipotoxon F, LptF	Q9HXU8	PA3692	-2.6	6.37e-08	0.000286	TRUE
Sulfatase N-terminal domain-containing protein	Q9I4M0	PA1115	-2.6	0.000125082	0.0601	TRUE
DUF4398 domain-containing protein	Q9HXU9	PA3691	-2.59	8.59e-08	0.000376	TRUE
Phage late control D family protein	G3XCU8	PA0628	-2.58	0.00103675	0.169	TRUE
Alcohol dehydrogenase (Zn-dependent)	Q9I1Z6	PA2119	-2.58	0.0702759	0.684	FALSE
Aconitate hydratase A	Q9I3F5	PA1562	-2.58	7.47e-11	2.15e-07	TRUE
GP-PDE domain-containing protein	Q9HV16	PA4792	-2.58	0.0307932	0.572	FALSE
DUF748 domain-containing protein	Q9I0D4	PA2708	-2.58	0.000108314	0.056	TRUE
Glycosyltransferase subfamily 4-like N-terminal domain-containing protein	Q9HW90	PA4311	-2.56	0.00782986	0.37	TRUE
Probable acyl-CoA thiolase	Q9I301	PA1736	-2.54	0.0121765	0.434	FALSE
Positive alginate biosynthesis regulatory protein	P26275	PA5261	-2.53	4.94e-09	2.64e-05	TRUE
Glycine zipper domain-containing protein	Q9HU07	PA5182	-2.53	0.000212822	0.0795	TRUE
Probable AMP-binding enzyme	Q9I0S9	PA2555	-2.53	0.00105077	0.17	TRUE
YihY/virulence factor BrkB family protein	Q9I092	PA2751	-2.53	0.00278001	0.245	TRUE
OmpA-like domain-containing protein	Q9I5A7	PA0833	-2.52	7.68e-13	2.18e-10	TRUE
Probable choline transporter	Q9HX83	PA3933	-2.5	9.7e-07	0.00273	TRUE
Osmoprotectant NAGGN system M42 family peptidase	Q9HYE5	PA3461	-2.47	3.88e-06	0.00752	TRUE
Carboxyltransferase domain-containing protein	Q9I205	PA2110	-2.47	5.77e-05	0.0398	TRUE
DUF3298 domain-containing protein	Q9HUJ3	PA4972	-2.46	1.63e-09	9.05e-06	TRUE
Probable Resistance-Nodulation-Cell Division (RND) efflux membrane fusion protein	Q9HWH5	PA4206	-2.46	0.182473	0.791	FALSE
FAD-binding PCMH-type domain-containing protein	Q9I3S8	PA1416	-2.45	0.0040568	0.281	TRUE
Probable zinc protease	Q9I6C2	PA0372	-2.45	6.21e-11	1.73e-07	TRUE
Probable oxidoreductase	Q9I6D0	PA0364	-2.45	6.33e-06	0.0105	TRUE
Xanthine dehydrogenase	Q9I3I9	PA1524	-2.44	0.00295583	0.251	TRUE
Guanine deaminase	Q9I6Z8	PA0134	-2.44	0.0012826	0.184	TRUE
Diguanylate cyclase	Q9I6K0	PA0290	-2.41	0.000332805	0.099	TRUE
Immune protein Tsi7	Q9I732	PA0100	-2.4	0.0163892	0.479	FALSE
Catalase HPII	Q9I1W8	PA2147	-2.37	0.00416743	0.284	TRUE
AB hydrolase-1 domain-containing protein	Q9I079	PA2764	-2.35	2.6e-05	0.0254	TRUE
SnoaL-like domain-containing protein	Q9I5X9	PA0557	-2.35	0.0114672	0.425	FALSE
Probable TonB-dependent siderophore receptor PiuA	G3XCY8	PA4514	-2.33	0.000319059	0.0971	TRUE
Methyltransferase domain-containing protein	Q9I2I3	PA1921	-2.33	0.00198408	0.216	TRUE
Ureidoglycolate lyase	Q9I3J9	PA1514	-2.26	0.000309025	0.0956	TRUE
L-2,4-diaminobutyrate:2-ketoglutarate 4-aminotransferase, PvdH	Q9I168	PA2413	-2.25	0.139322	0.763	FALSE
Inhibitor of vertebrate lysozyme	Q9HXB1	PA3902	-2.23	0.031671	0.576	FALSE
Phosphoenolpyruvate carboxylase	Q9HXV3	PA3687	-2.23	4.76e-08	0.000225	TRUE
Dihydrolipoamide acetyltransferase component of pyruvate dehydrogenase complex	Q9HYJ0	PA3415	-2.23	0.0132243	0.447	FALSE
histidine kinase	Q9I495	PA1243	-2.22	0.114526	0.742	FALSE
Rho termination factor N-terminal domain-containing protein	Q9HUT6	PA4877	-2.21	0.00124794	0.182	TRUE
Insulinase family protein	Q9I6C3	PA0371	-2.21	2.47e-14	5.04e-13	TRUE
Uncharacterized protein	Q9HZG6	PA3042	-2.2	0.000925773	0.161	TRUE
LysM domain-containing protein	Q9HUP0	PA4924	-2.2	0.00316198	0.257	TRUE
Acyltransferase 3 domain-containing protein	Q9HW63	PA4338	-2.2	0.000778803	0.149	TRUE
Probable sodium:solute symport protein	Q9I3S6	PA1418	-2.19	0.00163221	0.202	TRUE
Beta-lactamase	P24735	PA4110	-2.17	0.0155341	0.471	FALSE
Probable bacteriophage protein	G3XD92	PA0619	-2.16	0.00897638	0.389	TRUE
Outer membrane porin F	P13794	PA1777	-2.16	1.37e-12	5.58e-10	TRUE
DUF2076 domain-containing protein	Q9HX64	PA3952	-2.16	6.11e-05	0.0411	TRUE
Probable AGCS sodium/alanine/glycine symporter	Q9I1L7	PA2252	-2.16	0.0171336	0.485	FALSE
YcgL domain-containing protein PA1295	Q9I449	PA1295	-2.16	0.0982309	0.725	FALSE
Glucans biosynthesis glucosyltransferase H	Q9HUA6	PA5077	-2.15	3.46e-08	0.000172	TRUE
Geranyl-CoA carboxylase, alpha-subunit (Biotin-containing)	Q9HZV6	PA2891	-2.14	0.00164919	0.202	TRUE
Activator of Hsp90 ATPase homologue 1-like C-terminal domain-containing protein	Q9I5D0	PA0808	-2.13	0.00106401	0.171	TRUE
Undecaprenyl-phosphate 4-deoxy-4-formamido-L-arabinose transferase	Q9HY64	PA3553	-2.11	0.00166211	0.203	TRUE
DUF2897 family protein	Q9HZW4	PA2883	-2.11	0.00144551	0.193	TRUE
DUF748 domain-containing protein	Q9HV64	PA4735	-2.1	6.5e-07	0.00208	TRUE
NodB homology domain-containing protein	Q9I3J6	PA1517	-2.09	7.67e-06	0.0118	TRUE
Probable short-chain dehydrogenase	Q9I400	PA1344	-2.09	9.09e-08	0.000396	TRUE
Probable gamma-glutamyltranspeptidase	Q9I6W8	PA0164	-2.08	2.44e-07	0.000961	TRUE
Serine aminopeptidase S33 domain-containing protein	Q9HXU5	PA3695	-2.08	0.014101	0.456	FALSE
ABC-type uncharacterized transport system domain-containing protein	Q9HXX0	PA3670	-2.07	0.00422431	0.286	TRUE
GDP-mannose 4,6-dehydratase	Q51366	PA5453	-2.06	5.6e-09	2.97e-05	TRUE
Probable beta-lactamase	G3XCV9	PA5514	-2.06	0.0814961	0.703	FALSE
Acyl-homoserine lactone acylase PvdQ	Q9I194	PA2385	-2.06	0.0993378	0.726	FALSE
Transmembrane protein	Q9I6B8	PA0377	-2.06	0.0202005	0.51	FALSE
L-ornithine N(5)-monooxygenase	Q51548	PA2386	-2.05	0.0579694	0.66	FALSE
Probable glutamine synthetase	Q9HT51	PA5522	-2.05	0.00158881	0.2	TRUE
Carboxyltransferase domain-containing protein	Q9I204	PA2111	-2.05	0.0101051	0.407	FALSE
asparagine synthase (glutamine-hydrolyzing)	Q9HYE7	PA3459	-2.04	0.0107116	0.415	FALSE
DUF4399 domain-containing protein	Q9I6H6	PA0315	-2.04	0.0714858	0.686	FALSE
RidA family protein	Q9HUA0	PA5083	-2.04	0.0133415	0.448	FALSE
Aminopeptidase	Q9I769	PA0063	-2.04	0.0193575	0.503	FALSE
Probable bacteriophage protein	G3XD39	PA0622	-2.02	0.0046806	0.299	TRUE
3-dehydroquinate dehydratase 2	Q9I6P3	PA0245	-2.02	0.00358908	0.269	TRUE
Penicillin-binding protein 1B	G3XD31	PA4700	-2.01	2.98e-08	0.000151	TRUE
Delta(1)-pyrroline-2-carboxylate/Delta(1)-piperideine-2-carboxylate reductase	Q9I492	PA1252	-2	0.0105231	0.413	FALSE
RHS repeat protein	Q9I125	PA2457	2	0.0165155	0.48	FALSE
Transcriptional regulatory protein GltR	G3XCY6	PA3192	2	0.0228913	0.528	FALSE
Nitrate ABC transporter substrate-binding protein	Q9I2V6	PA1786	2	0.0737503	0.69	FALSE
Outer membrane assembly lipoprotein YfiO	Q9HTC5	PA5441	2.01	8.58e-07	0.00252	TRUE
Probable chemotaxis transducer	Q9HZX9	PA2867	2.01	0.00079044	0.15	TRUE
Major exported protein	Q9HI36	PA5267	2.02	0.0448806	0.625	FALSE
YebG family protein	Q9HYJ2	PA3413	2.03	0.0143564	0.459	FALSE
Uncharacterized AAA domain-containing protein ycf46	Q9I5R4	PA0657	2.04	0.00402385	0.28	TRUE
Ribosome hibernation promoting factor	Q9HVV5	PA4463	2.06	0.00343211	0.265	TRUE
Chemotaxis protein CheY	Q51455	PA1456	2.08	0.00811537	0.375	TRUE
Immune protein Tsi1	Q9I2Q0	PA1845	2.09	0.0133831	0.448	FALSE
CifR	Q9HZR6	PA2931	2.09	0.00816224	0.376	TRUE
DUF4124 domain-containing protein	Q9HU62	PA5122	2.13	0.00336058	0.263	TRUE
Probable sodium:sulfate symporter	Q9HXG5	PA3839	2.14	0.0672067	0.679	FALSE
PepSY domain-containing protein	Q9I0H9	PA2659	2.17	0.0727691	0.689	FALSE
UPF0225 protein PA1039	Q9I4T5	PA1039	2.17	0.000548946	0.127	TRUE
Lipoprotein	Q9I706	PA0126	2.17	0.00236542	0.23	TRUE
Anaerobic and virulence modulator AnvM	Q9HXD2	PA3880	2.17	0.00365913	0.271	TRUE
Flagellar glycosyl transferase, FgtA	Q9I4N8	PA1091	2.17	0.11858	0.746	FALSE
Probable dihydrodipicolinate synthetase	Q9I490	PA1254	2.2	0.165812	0.781	FALSE
DUF2845 domain-containing protein	Q9HV63	PA4736	2.21	0.0135354	0.45	FALSE
Transcriptional anti-antiactivator ExsC	P26995	PA1710	2.22	0.0129708	0.444	FALSE
Tyrosine--tRNA ligase 1	Q9HWP3	PA4138	2.22	0.00329589	0.261	TRUE
Ubiquinone biosynthesis protein UbiU	Q9HXA0	PA3913	2.22	0.0120798	0.433	FALSE
Type 4 fimbrial biogenesis protein PilV	G3XD84	PA4551	2.23	0.00657201	0.345	TRUE
Uncharacterized protein	Q9HXS1	PA3720	2.27	0.00092845	0.161	TRUE
DUF4234 domain-containing protein	Q9I4K9	PA1126	2.27	0.00304794	0.253	TRUE
Sigma factor AlgU regulatory protein MucB	P38108	PA0764	2.29	8.15e-07	0.00243	TRUE
Spermidine dehydrogenase, SpdH	Q9HXS8	PA3713	2.29	0.000348428	0.101	TRUE
Flagellar protein FliL	Q9HTV7	PA5233	2.3	2.81e-05	0.0265	TRUE
Type VI secretion system lipoprotein TssJ	Q9I752	PA0080	2.3	0.0019284	0.214	TRUE
Putrescine/agmatine-binding protein	Q9I0P5	PA2592	2.31	0.015918	0.474	FALSE
Flagellar biosynthesis protein FlhF	Q9I3P8	PA1453	2.31	0.0224044	0.525	FALSE
Type II secretion system protein H	G3XCZ0	PA4550	2.32	0.00771544	0.368	TRUE
Methyl-accepting chemotaxis protein TlpQ	Q9I0I4	PA2654	2.37	4.98e-05	0.0367	TRUE
Flagella basal body P-ring formation protein FlgA	Q9HYP6	PA3350	2.38	0.000118336	0.0585	TRUE
Heme uptake outer membrane receptor HasR	Q9HYJ7	PA3408	2.39	0.0334107	0.584	FALSE
M23 family metallopeptidase	Q9HXK8	PA3787	2.4	0.000678563	0.14	TRUE
Type VI secretion system sheath protein TssC1	Q9I748	PA0084	2.4	0.0213576	0.518	FALSE
DUF4824 family protein	Q9I5J4	PA0735	2.44	0.00604651	0.333	TRUE
UPF0301 protein AlgH	Q9RQ16	PA0405	2.46	0.00261313	0.239	TRUE
Anthraniloyl-CoA anthraniloyltransferase	P20582	PA0999	2.47	0.0864368	0.71	FALSE
DUF1161 domain-containing protein	Q9I793	PA0039	2.47	0.00119668	0.179	TRUE
Probable c4-dicarboxylate-binding protein	Q9HVH5	PA4616	2.47	0.000474143	0.118	TRUE
Solute-binding protein family 3/N-terminal domain-containing protein	Q9HU45	PA5139	2.49	0.00529674	0.315	TRUE
DUF4197 domain-containing protein	Q9HXW5	PA3675	2.49	0.00164671	0.202	TRUE
Ester cyclase	Q9I3U3	PA1401	2.49	0.00231544	0.228	TRUE
Probable nuclease	Q9HUD1	PA5048	2.5	0.0006953	0.142	TRUE
Carboxylesterase	Q9HXE7	PA3859	2.51	0.0159278	0.474	FALSE
Immunomodulating metalloprotease	Q9I5W4	PA0572	2.53	0.000436637	0.113	TRUE
Type VI secretion system sheath protein TssB1	Q9I749	PA0083	2.53	0.000513137	0.123	TRUE
Sel1 repeat family protein	G3XD26	PA3978	2.54	0.0196059	0.505	FALSE
Transmembrane protein	Q9HW84	PA4317	2.55	0.000589823	0.131	TRUE
B-type flagellin	P72151	PA1092	2.61	0.0268819	0.552	FALSE
Type III secretion system effector delivery regulator TyeA domain-containing protein	G3XCT8	PA1699	2.61	0.000924879	0.161	TRUE
HotDog ACOT-type domain-containing protein	Q9HXQ3	PA3741	2.63	0.00140564	0.191	TRUE
Probable transcriptional regulator	Q9I0Y5	PA2497	2.63	5.27e-05	0.0378	TRUE
Cytochrome c-551	P00099	PA0518	2.68	0.0132147	0.446	FALSE
Acetyl-CoA carboxylase alpha subunit	Q9I090	PA2753	2.68	6.74e-05	0.0434	TRUE
RHS repeat protein	Q9I124	PA2458	2.69	1.88e-05	0.021	TRUE
Probable chaperone	Q9I0B7	PA2725	2.7	0.00284767	0.247	TRUE
Flagellar P-ring protein	Q9I4P5	PA1084	2.72	0.00771981	0.368	TRUE
Uncharacterized protein	Q9I695	PA0418	2.74	9.12e-05	0.0512	TRUE
Probable semialdehyde dehydrogenase	Q9I491	PA1253	2.79	0.249484	0.819	FALSE
Metallo-beta-lactamase domain-containing protein	Q9I775	PA0057	2.79	0.000533102	0.125	TRUE
Cytochrome c-type protein	Q9I4G5	PA1172	2.81	0.00377382	0.274	TRUE
Type VI secretion system contractile sheath large subunit	Q9I367	PA1658	2.83	0.00243761	0.233	TRUE
Solute-binding protein family 3/N-terminal domain-containing protein	Q9HU46	PA5138	2.84	1.2e-08	6.24e-05	TRUE
DUF1090 domain-containing protein	Q9I5Z4	PA0542	2.87	0.000711617	0.143	TRUE
Probable chemotaxis protein	Q9HYP7	PA3349	2.88	0.000256553	0.0874	TRUE
Protein hcp1	Q9I747	PA0085	3.12	7.01e-07	0.00219	TRUE
Secreted protein	Q9I118	PA2464	3.13	5e-05	0.0367	TRUE
Flagellar L-ring protein	Q9I4P6	PA1083	3.14	0.000295377	0.0936	TRUE
type I site-specific deoxyribonuclease	Q9I0B0	PA2732	3.15	0.0153286	0.469	FALSE
Probable short-chain dehydrogenase	Q9HXC9	PA3883	3.16	0.000117624	0.0583	TRUE
DUF4124 domain-containing protein	Q9HTM5	PA5330	3.19	0.000130807	0.0614	TRUE
Flagellar hook-associated protein 1	Q9I4P3	PA1086	3.22	5.34e-05	0.0381	TRUE
AAA+ ATPase ClpV1	Q9I742	PA0090	3.22	0.00318941	0.258	TRUE
Polyhydroxyalkanoic acid system protein	Q9HUC1	PA5062	3.25	0.00016287	0.069	TRUE
Probable chaperone	G3XD93	PA3842	3.34	0.00368871	0.272	TRUE
Cis-1,2-dihydroxycyclohexa-3,4-diene carboxylate dehydrogenase	Q9I0W7	PA2515	3.38	0.042017	0.616	FALSE
SiaC family regulatory phosphoprotein domain-containing protein	Q9I6W2	PA0170	3.49	1.32e-05	0.0169	TRUE
Transcriptional antiactivator ExsD	Q9I321	PA1714	3.53	4.15e-05	0.0329	TRUE
Flagellar hook protein FlgE	Q9I4P9	PA1080	3.53	2.31e-06	0.00517	TRUE
Type VI secretion system contractile sheath small subunit	Q9I368	PA1657	3.54	0.0026402	0.24	TRUE
Methyl-accepting chemotaxis protein PctC	Q9HW93	PA4307	3.57	0.0006791	0.14	TRUE
Probable binding protein component of ABC transporter	Q9I1R3	PA2204	3.73	0.000233063	0.0833	TRUE
Type III secretion protein PcrV	G3XD49	PA1706	3.75	0.0205036	0.512	FALSE
Regulatory protein PcrH	Q9I325	PA1707	3.76	0.000824092	0.153	TRUE
2-heptyl-4(1H)-quinolone synthase subunit PqsC	Q9I4X1	PA0998	3.83	0.00381483	0.275	TRUE
phospholipase D	Q9HXR5	PA3727	3.85	6.25e-06	0.0104	TRUE
Carboxyltransferase domain-containing protein	Q9HVR2	PA4509	3.87	0.0387159	0.605	FALSE
DUF4349 domain-containing protein	Q9HYC6	PA3483	3.93	4.18e-10	1.92e-06	TRUE
Flagellar hook-length control protein-like C-terminal domain-containing protein	Q9I3Q6	PA1441	4.31	2.64e-05	0.0256	TRUE
2-heptyl-4(1H)-quinolone synthase subunit PqsB	Q9I4X2	PA0997	4.42	0.00104885	0.17	TRUE
Curli production assembly/transport component CsgG	Q9I787	PA0045	4.51	2.75e-06	0.00584	TRUE
Lysozyme inhibitor LprI N-terminal domain-containing protein	Q9HZI5	PA3021	4.61	5.29e-06	0.0093	TRUE
Peptidase M48 domain-containing protein	Q9I6L3	PA0277	5.35	5.73e-07	0.0019	TRUE
Type III export protein PscD	Q9I318	PA1717	6.21	0.00561926	0.323	TRUE

## Sheet: F1vsF4HU
Description	gene	Corr.PAO1	logFC	pvalue	FDR	significant		F1 vs F4 Milieu U
GDP-mannose 6-dehydrogenase	P11759	PA3540	-7.23	3.29e-06	0.478	TRUE		pvalue 1%
SH3b domain-containing protein	Q9HWM7	PA4154	-7.18	2.37e-21	1.78e-12	TRUE
Alginate biosynthesis protein AlgA	P07874	PA3551	-6.58	5.05e-07	0.322	TRUE
Mannuronan synthase	Q9HY69	PA3542	-6.37	0.000105041	0.739	TRUE
Lipoprotein	Q9I770	PA0062	-6.37	6.35e-12	0.00618	TRUE
Alginate biosynthesis protein AlgX	Q51372	PA3546	-6.29	2.11e-08	0.154	TRUE
Alginate biosynthesis protein AlgK	P96956	PA3543	-6.14	3.25e-07	0.295	TRUE
Alginate production protein AlgE	P18895	PA3544	-5.99	5e-13	0.00174	TRUE
Mannuronan synthase	Q52463	PA3541	-5.78	0.000255264	0.787	TRUE
Alginate biosynthesis protein AlgF	Q06062	PA3550	-5.47	6.11e-05	0.706	TRUE
Carboxypeptidase regulatory-like domain-containing protein	Q9I420	PA1324	-5.29	1.69e-14	0.000288	TRUE
Osmotically inducible protein OsmC	Q9I773	PA0059	-5.19	6.39e-14	0.000587	TRUE
Mannuronan C5-epimerase	Q51371	PA3545	-5.16	4.66e-06	0.508	TRUE
Probable alginate O-acetylase AlgJ	Q51393	PA3549	-4.85	1.64e-07	0.253	TRUE
NGG1p interacting factor NIF3	Q9HXN3	PA3762	-4.77	3.09e-06	0.473	TRUE
Glycine zipper 2TM domain-containing protein	Q9HXI3	PA3819	-4.63	4.26e-20	1.59e-10	TRUE
Probable oxidoreductase	Q9I588	PA0853	-4.54	3.76e-07	0.304	TRUE
Probable alginate O-acetylase AlgI	Q51392	PA3548	-4.45	3.05e-07	0.291	TRUE
Lipid/polyisoprenoid-binding YceI-like domain-containing protein	Q9HW56	PA4345	-4.41	4.1e-05	0.679	TRUE
Bacterioferritin	Q9HUT3	PA4880	-4.36	3.64e-12	0.00487	TRUE
Fumarate hydratase class II 1	Q9I587	PA0854	-4.34	3.68e-19	3.11e-09	TRUE
Outer membrane lipoprotein Blc	Q9HU76	PA5107	-4.26	2.79e-10	0.0337	TRUE
Probable outer membrane protein	Q9I4S6	PA1048	-4.13	1.6e-09	0.0684	TRUE
Lipoprotein SmpA/OmlA domain-containing protein	Q9HU75	PA5108	-4.06	1.63e-11	0.00941	TRUE
Osmotically inducible lipoprotein OsmE	Q9HUT7	PA4876	-4.06	4.88e-14	0.000521	TRUE
Secreted protein	Q9I0R6	PA2569	-3.95	2.07e-05	0.63	TRUE
OmpA-like domain-containing protein	Q9I5A7	PA0833	-3.92	5.94e-19	4.9e-09	TRUE
Protease PfpI	Q9I6D8	PA0355	-3.91	1.85e-12	0.00348	TRUE
DUF4398 domain-containing protein	Q9HXU9	PA3691	-3.83	5.65e-12	0.0059	TRUE
Peptidase C39-like domain-containing protein	Q9I065	PA2778	-3.69	7.7e-06	0.551	TRUE
Nitrous-oxide reductase	Q9HYL2	PA3392	-3.67	6.24e-06	0.533	TRUE
Probable acyl-CoA thiolase	Q9HV23	PA4785	-3.57	1.13e-07	0.234	TRUE
Probable short-chain dehydrogenase	Q9HV22	PA4786	-3.53	3.56e-09	0.091	TRUE
Lipoprotein	Q9I2K8	PA1889	-3.49	0.000654662	0.83	TRUE
Histidine phosphatase family protein	Q9I464	PA1280	-3.44	0.000402132	0.809	TRUE
DUF883 domain-containing protein	Q9HZG8	PA3040	-3.36	1.33e-09	0.0636	TRUE
Lipotoxon F, LptF	Q9HXU8	PA3692	-3.34	1.78e-10	0.0275	TRUE
Chloroperoxidase	Q9I0C5	PA2717	-3.31	4.44e-05	0.684	TRUE
Probable 2-hydroxyacid dehydrogenase	Q9I448	PA1296	-3.3	6.97e-13	0.00207	TRUE
Ferredoxin	Q9HTF2	PA5412	-3.29	0.182566	0.959	FALSE
Phosphomethylpyrimidine synthase	Q9HUJ2	PA4973	-3.26	5.76e-10	0.0456	TRUE
PslJ	Q9I1M9	PA2240	-3.26	1.55e-07	0.25	TRUE
UPF0339 protein PA0329	Q9I6G2	PA0329	-3.24	1.34e-07	0.243	TRUE
Probable magnesium chelatase	Q9HZQ5	PA2942	-3.23	0.000153242	0.761	TRUE
Peptidoglycan-binding protein LysM	Q9HU11	PA5178	-3.22	1.11e-10	0.022	TRUE
Aconitate hydratase A	Q9I3F5	PA1562	-3.2	1.75e-13	0.000921	TRUE
Alginate lyase	Q06749	PA3547	-3.13	0.0209184	0.928	FALSE
Probable gamma-glutamyltranspeptidase	Q9I6W8	PA0164	-3.05	3.08e-11	0.0127	TRUE
Undecaprenyl-phosphate 4-deoxy-4-formamido-L-arabinose transferase	Q9HY64	PA3553	-3.02	2.11e-05	0.631	TRUE
Uncharacterized protein	Q9HZ02	PA3238	-3.02	5.78e-05	0.702	TRUE
Probable short-chain dehydrogenase	Q9I400	PA1344	-3.02	1.11e-11	0.00801	TRUE
Ubiquinone biosynthesis protein UbiV	Q9HXA1	PA3912	-3.01	2.62e-05	0.647	TRUE
Pyocin-S2	Q06584	PA1150	-2.99	0.0038941	0.89	TRUE
ParB/Sulfiredoxin domain-containing protein	Q9I1Y9	PA2126	-2.97	0.000107777	0.741	TRUE
Uricase PuuD	Q9I1B3	PA2366	-2.96	1.24e-05	0.589	TRUE
Flavin prenyltransferase UbiX	Q9HX08	PA4019	-2.93	8.37e-09	0.119	TRUE
Polyamine aminopropyltransferase 2	Q9HV34	PA4774	-2.86	0.000334204	0.8	TRUE
Probable semialdehyde dehydrogenase	Q9I491	PA1253	-2.86	0.238769	0.962	FALSE
HD domain-containing protein	Q9I2L9	PA1878	-2.82	0.0818731	0.949	FALSE
Transcription factor AmrZ	G3XCY4	PA3385	-2.81	0.0107753	0.914	FALSE
Peptidoglycan muramidase Tse3	Q9HYC5	PA3484	-2.81	0.0217262	0.928	FALSE
Uncharacterized protein	Q9I3U0	PA1404	-2.81	0.000211525	0.778	TRUE
Probable transcriptional regulator	Q9I608	PA0528	-2.77	0.00863414	0.91	TRUE
CmaX protein	G3XD00	PA1773	-2.76	4.72e-05	0.688	TRUE
Probable outer membrane protein	Q9HU26	PA5158	-2.75	0.00336923	0.886	TRUE
Serine aminopeptidase S33 domain-containing protein	Q9HXU5	PA3695	-2.75	0.0015609	0.862	TRUE
Sensor protein kinase PmrB	Q9HV31	PA4777	-2.73	4.91e-06	0.513	TRUE
Probable ATP-binding component of ABC transporter CbcV	Q9HTI8	PA5376	-2.72	8e-06	0.554	TRUE
Protein kinase domain-containing protein	Q9I0B5	PA2727	-2.71	0.0361048	0.937	FALSE
Bifunctional polymyxin resistance protein ArnA	Q9HY63	PA3554	-2.7	0.00101198	0.847	TRUE
Periplasmic gluconolactonase, PpgL	Q9HWH7	PA4204	-2.67	6.9e-07	0.343	TRUE
Uncharacterized protein	Q9I4Y8	PA0981	-2.66	0.00146451	0.86	TRUE
Elongation factor G 2	Q9I244	PA2071	-2.65	0.00165406	0.864	TRUE
Probable dihydrodipicolinate synthetase	Q9I490	PA1254	-2.64	0.0981399	0.951	FALSE
Lipoprotein	Q9I5Y0	PA0556	-2.62	0.000343013	0.802	TRUE
Probable protease	Q9HWL0	PA4171	-2.58	0.00322137	0.884	TRUE
Methyl-accepting chemotaxis protein PctB	Q9HW91	PA4310	-2.58	0.0368467	0.937	FALSE
Metallo-beta-lactamase domain-containing protein	Q9I5A8	PA0832	-2.57	3.14e-05	0.66	TRUE
Putative ATP-dependent zinc protease domain-containing protein	Q9I656	PA0462	-2.57	1.38e-05	0.598	TRUE
Probable transcriptional regulator	Q9HY32	PA3594	-2.56	0.000339997	0.801	TRUE
cAMP-binding protein A	Q9HV93	PA4704	-2.55	0.00102896	0.847	TRUE
Transcriptional regulator Dnr	G3XCW6	PA0527	-2.54	0.000541221	0.822	TRUE
TatD family deoxyribonuclease	Q9HY53	PA3564	-2.54	4.3e-05	0.682	TRUE
Band 7 domain-containing protein	Q9I145	PA2437	-2.53	0.110271	0.953	FALSE
Uncharacterized protein PA5481	Q9HT89	PA5481	-2.52	0.0176643	0.924	FALSE
Polyhydroxyalkanoate synthesis protein PhaF	Q9HUC3	PA5060	-2.52	4.39e-11	0.0147	TRUE
Probable ATP-binding/permease fusion ABC transporter	Q9I2M1	PA1876	-2.52	0.0155015	0.922	FALSE
Acyl-CoA dehydrogenase	Q9HW52	PA4349	-2.52	0.000358186	0.804	TRUE
3-dehydroquinate dehydratase 2	Q9I6P3	PA0245	-2.52	0.000413496	0.81	TRUE
Amino acid ABC transporter periplasmic binding protein	Q9I484	PA1260	-2.51	0.00117126	0.852	TRUE
O-methyltransferase	Q9I3U2	PA1402	-2.51	0.000961453	0.845	TRUE
Aminopeptidase	Q9I769	PA0063	-2.51	0.0046667	0.895	TRUE
Efflux pump membrane transporter	Q9I0Y8	PA2494	-2.5	0.0108435	0.915	FALSE
Radical SAM core domain-containing protein	Q9HZP2	PA2956	-2.49	0.000214367	0.778	TRUE
VWFA domain-containing protein	Q9HZD5	PA3073	-2.48	0.000114879	0.744	TRUE
Probable permease of ABC transporter OpuCD	Q9HXC5	PA3888	-2.47	0.000116181	0.745	TRUE
Transposase	G3XCY0	PA0979	-2.46	0.00303034	0.883	TRUE
Probable transcriptional regulator	Q9HYH2	PA3433	-2.46	1.22e-05	0.588	TRUE
Thioesterase domain-containing protein	Q9I4Z5	PA0968	-2.42	0.00441592	0.893	TRUE
Uncharacterized HTH-type transcriptional regulator PA4778	Q9HV30	PA4778	-2.41	0.00234753	0.875	TRUE
dTTP/UTP pyrophosphatase	Q9HVU3	PA4478	-2.41	0.00150174	0.861	TRUE
Fe-S metabolism associated domain-containing protein	Q9HXX2	PA3668	-2.4	5.58e-05	0.7	TRUE
Probable transcriptional regulator	Q9I0Y5	PA2497	-2.39	0.000185583	0.771	TRUE
Alpha/beta hydrolase	Q9HZS0	PA2927	-2.37	0.000943765	0.844	TRUE
STAS domain-containing protein	Q9HVW5	PA4452	-2.37	0.0049109	0.896	TRUE
N-carbamoyl-beta-alanine amidohydrolase	Q9I673	PA0444	-2.37	0.000215758	0.779	TRUE
Probable transcriptional regulator	Q9HTD8	PA5428	-2.36	0.00672178	0.904	TRUE
Probable chemotaxis transducer	Q9I0R3	PA2573	-2.36	0.00402453	0.891	TRUE
Polyamine transport protein PotH	Q9I6I8	PA0303	-2.36	0.0147031	0.921	FALSE
Neutral zinc metallopeptidase	Q9HV81	PA4717	-2.35	2.02e-06	0.436	TRUE
Fumarate hydratase class I	Q9HW68	PA4333	-2.35	2.29e-05	0.637	TRUE
Ubiquinone biosynthesis accessory factor UbiJ	Q9HUB9	PA5064	-2.34	1.73e-07	0.256	TRUE
Probable Resistance-Nodulation-Cell Division (RND) efflux membrane fusion protein	Q9HWH5	PA4206	-2.34	0.204642	0.96	FALSE
Uncharacterized protein	Q9I3T6	PA1408	-2.32	0.00148244	0.86	TRUE
Major exported protein	Q9HI36	PA5267	-2.32	0.0223908	0.929	FALSE
Acyltransferase 3 domain-containing protein	Q9HW63	PA4338	-2.32	0.000443232	0.813	TRUE
Probable transcriptional regulator	Q9I0V0	PA2534	-2.31	0.000172909	0.767	TRUE
Methyltransferase domain-containing protein	Q9I2I3	PA1921	-2.31	0.00221151	0.873	TRUE
Oxygen sensor histidine kinase NreB	Q9I5T8	PA0600	-2.31	0.000113278	0.743	TRUE
Probable ferredoxin	Q9I3G6	PA1551	-2.3	6.17e-07	0.334	TRUE
Positive alginate biosynthesis regulatory protein	P26275	PA5261	-2.29	4.72e-08	0.191	TRUE
Hemerythrin-like domain-containing protein	Q9I1U4	PA2171	-2.29	0.00262211	0.878	TRUE
UspA domain-containing protein	Q9I2Y4	PA1753	-2.29	0.00417739	0.892	TRUE
Uncharacterized protein	Q9I4R1	PA1063	-2.29	0.00232064	0.875	TRUE
Probable sulfite or nitrite reductase	Q9HWQ1	PA4130	-2.27	0.00985528	0.912	TRUE
MobA-like NTP transferase domain-containing protein	Q9I4N9	PA1090	-2.27	0.000878269	0.841	TRUE
Type VI secretion system contractile sheath small subunit	Q9I368	PA1657	-2.27	0.0461333	0.941	FALSE
Probable ring-cleaving dioxygenase	Q9I0T8	PA2546	-2.26	0.00029817	0.795	TRUE
Multiple virulence factor regulator MvfR	Q9I4X0	PA1003	-2.26	0.00889709	0.91	TRUE
Probable sodium/hydrogen antiporter	Q9HXQ5	PA3739	-2.25	0.000126776	0.75	TRUE
DUF2185 domain-containing protein	Q9I0X8	PA2504	-2.25	0.00421792	0.892	TRUE
UPF0114 protein PA4574	Q9HVL0	PA4574	-2.25	0.000624312	0.828	TRUE
GlcG protein	Q9I3K9	PA1503	-2.24	0.000261763	0.788	TRUE
AAA domain-containing protein	Q9HUE1	PA5028	-2.24	0.000991678	0.846	TRUE
SSD domain-containing protein	Q9HZC9	PA3079	-2.24	0.0110723	0.915	FALSE
Glutathione S-transferase	Q9I3P6	PA1466	-2.24	0.00227689	0.874	TRUE
Probable allantoicase	Q9I3J8	PA1515	-2.23	0.0141353	0.92	FALSE
Probable oxidoreductase	Q9I2L6	PA1881	-2.23	0.000527294	0.821	TRUE
Probable permease of ABC transporter	Q9I2T6	PA1808	-2.23	0.00165291	0.864	TRUE
Probable coenzyme A transferase	Q9HTC2	PA5445	-2.22	0.0281687	0.933	FALSE
DUF2897 family protein	Q9HZW4	PA2883	-2.22	0.000879916	0.841	TRUE
XphA	Q9I2M8	PA1867	-2.22	0.00269245	0.879	TRUE
Probable zinc protease	Q9I6C2	PA0372	-2.22	7.41e-10	0.0502	TRUE
Putative lipopolysaccharide biosynthesis protein PA4999	Q9HUG6	PA4999	-2.22	0.00213747	0.872	TRUE
Phosphocarrier protein HPr	Q9HVV2	PA4466	-2.22	0.00271414	0.879	TRUE
NosL protein	Q9HYK8	PA3396	-2.22	0.00105201	0.848	TRUE
Probable binding protein component of ABC transporter	Q9I6G8	PA0323	-2.22	0.000368535	0.805	TRUE
VOC domain-containing protein	Q9HYA6	PA3503	-2.21	0.00503001	0.896	TRUE
histidine kinase	Q9I1T8	PA2177	-2.21	0.133944	0.955	FALSE
Exonuclease domain-containing protein	Q9I3E2	PA1575	-2.2	0.00355687	0.887	TRUE
Probable cytochrome c	Q9I3C1	PA1600	-2.19	0.000731533	0.834	TRUE
N-acetylmuramoyl-L-alanine amidase	Q9I5D1	PA0807	-2.19	0.00353687	0.887	TRUE
STAS domain-containing protein	Q9HYP8	PA3347	-2.19	0.0109495	0.915	FALSE
Probable ATP-binding component of ABC transporter	Q9HZY7	PA2857	-2.19	0.00150505	0.861	TRUE
Endolytic murein transglycosylase	Q9HZN7	PA2963	-2.18	5.47e-05	0.698	TRUE
Probable transcriptional regulator	Q9I2P2	PA1853	-2.18	0.000802847	0.838	TRUE
Probable bacteriophage protein	G3XD42	PA0617	-2.17	0.000894222	0.842	TRUE
DNA polymerase III subunit delta'	P52024	PA2961	-2.16	0.00555105	0.899	TRUE
Dipeptidase	Q9HVB8	PA4677	-2.16	0.00127146	0.855	TRUE
LysM domain-containing protein	Q9I5Q4	PA0667	-2.16	0.000335756	0.8	TRUE
NAD-dependent L-serine dehydrogenase	Q9I5I6	PA0743	-2.15	0.00568062	0.9	TRUE
Probable chemotaxis transducer	Q9HZS7	PA2920	-2.15	0.0112802	0.915	FALSE
Probable transcriptional regulator	Q9I681	PA0436	-2.15	0.000691685	0.832	TRUE
Glycine zipper domain-containing protein	Q9HU07	PA5182	-2.14	0.00138555	0.858	TRUE
Probable transcriptional regulator	Q9I461	PA1283	-2.14	0.00731872	0.906	TRUE
Probable chemotaxis transducer	Q9HVQ2	PA4520	-2.13	0.0149359	0.921	FALSE
NalD	Q9HY46	PA3574	-2.13	0.0025935	0.878	TRUE
DoxX family protein	Q9HZY2	PA2864	-2.13	0.0115102	0.916	FALSE
Flagellar biosynthetic protein FlhB	Q9I3N9	PA1473	-2.13	0.00134608	0.857	TRUE
DUF1161 domain-containing protein	Q9I772	PA0060	-2.13	0.00391117	0.89	TRUE
Chloramphenicol acetyltransferase	P26841	PA0706	-2.12	0.0134055	0.919	FALSE
Phosphoethanolamine transferase CptA	Q9HVQ5	PA4517	-2.12	0.00641808	0.903	TRUE
Uncharacterized protein	Q9I269	PA2046	-2.12	0.000492097	0.818	TRUE
Acylphosphatase	Q9I504	PA0954	-2.12	0.00715124	0.905	TRUE
Type VI secretion system component TssF1	Q9I744	PA0088	-2.12	0.00284622	0.881	TRUE
Oligopeptide transporter, OPT family	Q9HX82	PA3934	-2.12	0.00256327	0.878	TRUE
Probable transcriptional regulator	Q9HZH4	PA3034	-2.12	0.0049964	0.896	TRUE
Type VI secretion protein	Q9I1B5	PA2364	-2.12	8.42e-05	0.726	TRUE
Hydrogenobyrinate a,c-diamide synthase	Q9I471	PA1273	-2.12	0.000806996	0.838	TRUE
Transcriptional regulator	Q9HYW8	PA3273	-2.11	0.00265371	0.879	TRUE
cysteine desulfurase	Q9I253	PA2062	-2.11	0.00550355	0.899	TRUE
SnoaL-like domain-containing protein	Q9I2S8	PA1817	-2.11	0.000577882	0.825	TRUE
Dihydrolipoamide acetyltransferase component of pyruvate dehydrogenase complex	Q9HYJ0	PA3415	-2.1	0.0193243	0.926	FALSE
Hydrogen cyanide synthase subunit HcnB	Q9I1S2	PA2194	-2.1	0.0295987	0.934	FALSE
SpoVR family protein	Q9I5V1	PA0586	-2.1	0.00308884	0.883	TRUE
Crossover junction endodeoxyribonuclease RuvC	Q51424	PA0965	-2.1	0.0142815	0.92	FALSE
GlmR transcriptional regulator	Q9HT24	PA5550	-2.1	0.0030462	0.883	TRUE
Multidrug transporter	Q9HXD1	PA3881	-2.1	0.00663625	0.903	TRUE
Tyrosine recombinase XerD	Q9HXQ6	PA3738	-2.1	0.0104268	0.914	FALSE
UDP-glucose 6-dehydrogenase	Q9HY58	PA3559	-2.09	0.00260572	0.878	TRUE
Uncharacterized protein	Q9HWW6	PA4062	-2.09	0.00368274	0.888	TRUE
Translocation/assembly module TamB	Q9I0U2	PA2542	-2.09	0.000799469	0.838	TRUE
Carboxyltransferase domain-containing protein	Q9I623	PA0495	-2.08	0.0146175	0.921	FALSE
Thioesterase domain-containing protein	Q9HUY0	PA4830	-2.08	0.00339796	0.886	TRUE
Probable transcriptional regulator	Q9HX84	PA3932	-2.08	0.00109662	0.85	TRUE
Acetyl-CoA carboxylase alpha subunit	Q9I090	PA2753	-2.07	0.00137029	0.858	TRUE
Polyribonucleotide nucleotidyltransferase	Q9HX54	PA3962	-2.07	0.00653829	0.903	TRUE
Probable two-component response regulator	Q9I045	PA2798	-2.07	0.00140273	0.858	TRUE
Lipoprotein	Q9I384	PA1641	-2.06	5.09e-05	0.694	TRUE
Sulfatase N-terminal domain-containing protein	Q9I4M0	PA1115	-2.06	0.00170891	0.865	TRUE
Ribosome modulation factor	Q9HZF9	PA3049	-2.06	0.00665872	0.903	TRUE
Probable 4-deoxy-4-formamido-L-arabinose-phosphoundecaprenol deformylase ArnD	Q9HY62	PA3555	-2.05	0.0013883	0.858	TRUE
DUF883 domain-containing protein	Q9I089	PA2754	-2.05	0.000674413	0.831	TRUE
Glutamyl-Q tRNA(Asp) synthetase	Q9HV75	PA4724	-2.05	0.00158946	0.863	TRUE
DUF4175 domain-containing protein	Q9HYN0	PA3371	-2.05	0.273883	0.964	FALSE
Glucans biosynthesis glucosyltransferase H	Q9HUA6	PA5077	-2.04	1.15e-07	0.235	TRUE
Type VI secretion system baseplate subunit TssK	Q9I1B6	PA2363	-2.04	0.00247721	0.877	TRUE
Probable transcriptional regulator	Q9I4D7	PA1201	-2.04	0.017051	0.924	FALSE
Probable transcriptional regulator	Q9I6Q5	PA0233	-2.04	0.00206386	0.871	TRUE
Probable outer membrane protein	Q9HVJ6	PA4589	-2.03	0.033793	0.936	FALSE
histidine kinase	Q9I3B1	PA1611	-2.03	0.0137953	0.92	FALSE
Flagellar biosynthetic protein FliP	Q51468	PA1446	-2.03	0.031224	0.935	FALSE
Putative 4-hydroxythreonine-4-phosphate dehydrogenase 2	Q9I1Q5	PA2212	-2.03	0.00123098	0.854	TRUE
Recombination protein RecR	Q9I3H9	PA1534	-2.03	0.0415516	0.939	FALSE
Methyltransferase type 11 domain-containing protein	Q9HXD0	PA3882	-2.02	0.00806068	0.908	TRUE
Short-chain dehydrogenase	Q9I0H6	PA2662	-2.02	0.0095005	0.912	TRUE
AP endonuclease	Q9I1L3	PA2260	-2.02	0.00482182	0.895	TRUE
Class I SAM-dependent methyltransferase	Q9HTB3	PA5457	-2.02	0.00154142	0.862	TRUE
DUF2339 domain-containing protein	Q9HU70	PA5114	-2.02	0.0264825	0.932	FALSE
5-methylphenazine-1-carboxylate 1-monooxygenase	Q9HWG9	PA4217	-2.02	0.00655505	0.903	TRUE
PNPLA domain-containing protein	Q9HYZ9	PA3241	-2.02	0.021921	0.928	FALSE
Two-component response regulator KdpE	Q9I388	PA1637	-2.02	0.0233814	0.93	FALSE
Penicillin-binding protein 1B	G3XD31	PA4700	-2.01	2.8e-08	0.166	TRUE
NAD(P)(+) glycohydrolase toxin Tse6	Q9I739	PA0093	-2.01	0.00363188	0.888	TRUE
Malonyl-[acyl-carrier protein] O-methyltransferase	Q9I615	PA0503	-2.01	0.00691356	0.904	TRUE
Probable transcriptional regulator	Q9I670	PA0448	-2.01	0.00971089	0.912	TRUE
C4-dicarboxylate TRAP transporter small permease protein DctQ	Q9HU17	PA5168	-2	0.000508957	0.819	TRUE
Insulin-cleaving metalloproteinase outer membrane protein	Q9HW32	PA4370	2	5.32e-11	0.0159	TRUE
Probable HIT family protein	Q9I5R5	PA0656	2	0.0198386	0.927	FALSE
Biotin synthase	Q9I618	PA0500	2	0.000752846	0.835	TRUE
Probable ring-cleaving dioxygenase	Q9I565	PA0880	2.01	0.00212143	0.872	TRUE
Nitronate monooxygenase domain-containing protein	Q9I5R1	PA0660	2.01	0.000871099	0.841	TRUE
Leucine-responsive regulatory protein	Q9HTP6	PA5308	2.01	4.5e-07	0.315	TRUE
Riboflavin biosynthesis protein RibD	Q9HWX2	PA4056	2.01	0.000187602	0.771	TRUE
Solute-binding protein family 3/N-terminal domain-containing protein	Q9HYT1	PA3313	2.02	0.00383805	0.889	TRUE
AAA+ ATPase domain-containing protein	Q9HW79	PA4322	2.03	1.92e-07	0.262	TRUE
N-formylglutamate amidohydrolase	Q9HT64	PA5509	2.03	0.0187024	0.925	FALSE
Urease accessory protein UreG	Q9HUS0	PA4893	2.04	0.00260952	0.878	TRUE
PepSY domain-containing protein	Q9I0H9	PA2659	2.04	0.0907455	0.95	FALSE
Type II secretion system core protein G	Q00514	PA3101	2.04	0.000398992	0.808	TRUE
FecR protein domain-containing protein	Q9HWZ2	PA4035	2.05	3.37e-05	0.665	TRUE
Phosphopantetheine adenylyltransferase	Q9I6D1	PA0363	2.05	4.73e-07	0.318	TRUE
Glutamyl-tRNA(Gln) amidotransferase subunit C	Q9HVT9	PA4482	2.06	1.31e-08	0.135	TRUE
HotDog ACOT-type domain-containing protein	Q9I669	PA0449	2.06	0.00333894	0.885	TRUE
Iron-sulfur cluster assembly protein CyaY	Q9HTS5	PA5275	2.07	0.00199964	0.87	TRUE
GTP cyclohydrolase 1 type 2 homolog	Q9HVX2	PA4445	2.08	0.00601617	0.901	TRUE
Probable short-chain dehydrogenase	Q9HU34	PA5150	2.09	0.000145399	0.758	TRUE
Probable TonB-dependent receptor	Q9HYX3	PA3268	2.09	0.00392486	0.89	TRUE
PKHD-type hydroxylase PiuC	Q9HVQ7	PA4515	2.1	4.41e-05	0.684	TRUE
Probable binding protein component of ABC transporter	Q9HVR9	PA4502	2.1	0.00107468	0.849	TRUE
L-serine dehydratase	Q9I139	PA2443	2.1	0.0498375	0.942	FALSE
Peptidyl-prolyl cis-trans isomerase	Q9I5A3	PA0837	2.1	0.0214887	0.928	FALSE
Ubiquinone biosynthesis accessory factor UbiK	Q9HTR5	PA5289	2.11	4.19e-07	0.311	TRUE
Acetylornithine deacetylase	Q9HTY4	PA5206	2.11	0.000613828	0.827	TRUE
3-methyl-2-oxobutanoate hydroxymethyltransferase 2	Q9HV70	PA4729	2.11	1.38e-05	0.598	TRUE
Glycerate dehydrogenase	Q9HVG5	PA4626	2.11	0.00022153	0.78	TRUE
Type IV pilus assembly ATPase PilB	P22608	PA4526	2.12	0.000659621	0.83	TRUE
AMP nucleosidase	Q9HY11	PA3615	2.13	0.000321225	0.798	TRUE
Probable bacteriophage protein	G3XCX5	PA0618	2.14	0.000365619	0.804	TRUE
Thioredoxin reductase	Q9I0M2	PA2616	2.14	0.00283711	0.881	TRUE
Membrane protein insertase YidC	Q9HT06	PA5568	2.15	0.00143084	0.859	TRUE
Type 4 fimbrial biogenesis protein PilY2	G3XD55	PA4555	2.16	0.000384968	0.807	TRUE
Shikimate dehydrogenase (NADP(+))	P43904	PA0025	2.16	0.00115045	0.851	TRUE
Porphobilinogen deaminase	Q60169	PA5260	2.16	0.00107519	0.849	TRUE
Imidazolonepropionase	Q9HU91	PA5092	2.19	2.42e-08	0.16	TRUE
Flagellar hook-length control protein-like C-terminal domain-containing protein	Q9I3Q6	PA1441	2.19	0.0201574	0.927	FALSE
Mechanosensitive ion channel MscS domain-containing protein	Q9HYD8	PA3468	2.2	8.3e-08	0.219	TRUE
Probable oxidoreductase	Q9HVQ8	PA4513	2.21	0.000890237	0.842	TRUE
mannose-1-phosphate guanylyltransferase	Q9I1N7	PA2232	2.21	2.68e-07	0.283	TRUE
histidine kinase	Q9HYX0	PA3271	2.21	0.01272	0.918	FALSE
L-glutamate/L-aspartate-binding protein	Q9I402	PA1342	2.22	0.00377717	0.889	TRUE
Putrescine-binding periplasmic protein SpuD	Q9I6J1	PA0300	2.22	0.000153552	0.761	TRUE
Uncharacterized protein PA3435	Q9HYH1	PA3435	2.22	0.00350057	0.887	TRUE
Peptide deformylase	Q9I7A8	PA0019	2.22	0.00264573	0.879	TRUE
Probable TonB-dependent siderophore receptor PiuA	G3XCY8	PA4514	2.23	0.000525384	0.821	TRUE
Azurin	P00282	PA4922	2.23	0.0431745	0.94	FALSE
1-(5-phosphoribosyl)-5-[(5-phosphoribosylamino)methylideneamino] imidazole-4-carboxamide isomerase	Q9HU43	PA5141	2.23	7.73e-05	0.72	TRUE
YaeQ family protein	Q9HXR6	PA3726	2.23	0.00563776	0.899	TRUE
tRNA-dihydrouridine(16) synthase	Q9HZ95	PA3129	2.23	0.00591851	0.901	TRUE
Fimbrial assembly protein PilQ	P34750	PA5040	2.24	2.45e-06	0.452	TRUE
Outer membrane assembly lipoprotein YfiO	Q9HTC5	PA5441	2.25	9.16e-08	0.224	TRUE
Scaffold protein FimL	Q9I2S3	PA1822	2.25	7.47e-08	0.214	TRUE
Large ribosomal subunit protein bL31	Q9HUD0	PA5049	2.25	0.0585283	0.944	FALSE
Lysozyme inhibitor LprI N-terminal domain-containing protein	Q9HZI5	PA3021	2.26	0.0137491	0.919	FALSE
Glutathione peroxidase	Q9I5A2	PA0838	2.26	0.000706033	0.833	TRUE
Probable D-serine dehydratase	Q9HYN9	PA3357	2.26	6.35e-05	0.708	TRUE
Probable transcriptional regulator	Q9HX51	PA3965	2.27	3.07e-08	0.17	TRUE
Chaperone SurA	Q9I5U3	PA0594	2.28	8.88e-06	0.562	TRUE
Flagellar M-ring protein	Q51463	PA1101	2.3	0.000105203	0.739	TRUE
Uncharacterized protein	Q9HZF6	PA3052	2.3	0.000841528	0.84	TRUE
Amino acid binding protein	Q9HUQ0	PA4913	2.31	0.010996	0.915	FALSE
DUF2066 domain-containing protein	Q9I512	PA0946	2.31	4.87e-07	0.32	TRUE
Sulfate-binding protein	Q9I6K7	PA0283	2.31	0.00184289	0.868	TRUE
Probable acetyltransferase	Q9I6P0	PA0249	2.31	0.00968609	0.912	TRUE
L-arginine-binding protein	G3XD47	PA0888	2.32	0.011326	0.915	FALSE
Phosphoribosyl-ATP pyrophosphatase	Q9HUB6	PA5067	2.32	9.26e-05	0.731	TRUE
Probable glutathione S-transferase	Q9I370	PA1655	2.32	9.22e-05	0.731	TRUE
Beta-alanine--pyruvate aminotransferase	Q9I700	PA0132	2.32	1.14e-05	0.583	TRUE
N-carbamoylputrescine amidohydrolase	Q9I6J8	PA0293	2.33	0.000171859	0.767	TRUE
Regulatory protein PcrH	Q9I325	PA1707	2.35	0.0289391	0.933	FALSE
Protein hcp1	Q9I747	PA0085	2.35	6.98e-05	0.714	TRUE
Spermidine/putrescine import ATP-binding protein PotA	Q9I6I9	PA0302	2.35	6.86e-05	0.713	TRUE
Ribosome maturation factor RimM	Q9HXQ0	PA3744	2.37	6.26e-08	0.205	TRUE
Probable thioesterase	Q9I170	PA2411	2.37	0.000142603	0.757	TRUE
Putative Fis-like DNA-binding protein	Q9HUW0	PA4853	2.37	4.14e-05	0.68	TRUE
Spermidine-binding periplasmic protein SpuE	Q9I6J0	PA0301	2.39	2.76e-06	0.463	TRUE
Type IV pilus inner membrane component PilM	G3XD28	PA5044	2.4	4.25e-05	0.681	TRUE
Glycine cleavage system transcriptional repressor	Q9I4W4	PA1009	2.4	4.28e-05	0.682	TRUE
RNA polymerase sigma factor FliA	P29248	PA1455	2.43	4.56e-07	0.316	TRUE
Heme uptake outer membrane receptor HasR	Q9HYJ7	PA3408	2.43	0.0302831	0.934	FALSE
(S)-ureidoglycine aminohydrolase cupin domain-containing protein	Q9HYI0	PA3425	2.44	0.00192252	0.869	TRUE
Uncharacterized protein	Q9I014	PA2829	2.44	0.000218343	0.779	TRUE
Probable acyl-CoA thiolase	Q9I301	PA1736	2.44	0.0159101	0.922	FALSE
Probable N-acetyltransferase	Q9I640	PA0478	2.44	5.93e-08	0.202	TRUE
C4-dicarboxylate-binding periplasmic protein DctP	Q9HU18	PA5167	2.45	0.0116389	0.916	FALSE
UPF0270 protein PA3463	Q9HYE3	PA3463	2.45	0.000175548	0.768	TRUE
Probable ATP-binding component of ABC transporter	Q9HZ51	PA3187	2.45	0.00232259	0.875	TRUE
PvdL	Q9I157	PA2424	2.45	0.0527416	0.943	FALSE
DUF2058 domain-containing protein	Q9I521	PA0937	2.47	1.37e-06	0.402	TRUE
Pyocin protein	Q9HXE0	PA3866	2.49	0.0248697	0.931	FALSE
Probable glycerophosphoryl diester phosphodiesterase	Q9I1C6	PA2352	2.5	0.000886631	0.842	TRUE
Bifunctional protein PyrR	Q9X6W6	PA0403	2.5	1.69e-06	0.42	TRUE
Cytochrome c domain-containing protein	Q9I7B9	PA0007	2.52	0.0633663	0.946	FALSE
Uncharacterized protein	Q9I020	PA2823	2.53	6.94e-05	0.714	TRUE
Probable enoyl-CoA hydratase/isomerase	Q9I2Y9	PA1748	2.55	0.00330807	0.885	TRUE
Flagellar protein FlgN	Q9HYP4	PA3352	2.56	2.81e-07	0.286	TRUE
Membrane-bound lysozyme inhibitor of C-type lysozyme	Q9I574	PA0867	2.56	6.2e-07	0.334	TRUE
Histidine porin OpdC	Q9I6X0	PA0162	2.57	0.00420694	0.892	TRUE
Hemin import ATP-binding protein HmuV	O68877	PA4706	2.57	0.00286296	0.881	TRUE
Na(+)-translocating NADH-quinone reductase subunit C	Q9HZK8	PA2997	2.58	0.000392109	0.808	TRUE
Probable thiosulfate sulfurtransferase	Q9I0N4	PA2603	2.59	2.98e-07	0.29	TRUE
dCTP deaminase	Q9HYC9	PA3480	2.6	4.36e-05	0.683	TRUE
Flagellar hook-associated protein 1	Q9I4P3	PA1086	2.62	0.000688348	0.832	TRUE
Regulatory protein PchR	P40883	PA4227	2.64	0.000745379	0.835	TRUE
Ferric iron-binding periplasmic protein HitA	Q9HVA8	PA4687	2.65	3.07e-05	0.659	TRUE
Histidine utilization repressor	Q9HU78	PA5105	2.66	0.00123864	0.854	TRUE
Thiosulfate-binding protein	Q9I3L9	PA1493	2.67	6.95e-05	0.714	TRUE
Probable TonB-dependent receptor	Q9HT68	PA5505	2.68	0.00125886	0.855	TRUE
Cysteine protease	Q9I271	PA2044	2.69	0.000422823	0.811	TRUE
Transcriptional antiactivator ExsD	Q9I321	PA1714	2.69	0.00111668	0.85	TRUE
Ribosomal large subunit pseudouridine synthase D	P33640	PA4544	2.7	3.84e-05	0.674	TRUE
Cyclohexadienyl dehydratase	Q01269	PA3475	2.7	4.66e-06	0.508	TRUE
Probable chaperone	G3XD93	PA3842	2.73	0.0157391	0.922	FALSE
Diaminopimelate epimerase	Q51564	PA5278	2.75	1.81e-08	0.148	TRUE
Glutamate--cysteine ligase	Q9HTY6	PA5203	2.76	5.97e-09	0.107	TRUE
ATP-binding protein Uup	Q9HZI7	PA3019	2.76	5.08e-07	0.322	TRUE
MaoC-like domain-containing protein	Q9HX12	PA4015	2.82	4.29e-06	0.501	TRUE
Copper chaperone PCu(A)C	Q9HXL0	PA3785	2.82	0.000776515	0.837	TRUE
Probable binding protein component of ABC sugar transporter	Q9HZ48	PA3190	2.82	1.51e-07	0.249	TRUE
Probable acyl-CoA dehydrogenase	Q9I566	PA0879	2.84	0.000560861	0.823	TRUE
6-phosphogluconolactonase	Q9X2N2	PA3182	2.85	0.000175426	0.768	TRUE
Uncharacterized protein PA3808	Q51384	PA3808	2.87	5.53e-06	0.523	TRUE
Peptidyl-prolyl cis-trans isomerase A	Q59641	PA3227	2.9	0.000274471	0.791	TRUE
DUF4399 domain-containing protein	Q9I6H6	PA0315	2.92	0.0114297	0.916	FALSE
Probable transcriptional regulator	Q9HYY0	PA3260	2.93	3.39e-06	0.481	TRUE
DUF1329 domain-containing protein	Q9HZC7	PA3081	2.94	1.58e-05	0.609	TRUE
NADH-quinone oxidoreductase subunit L	Q9I0J1	PA2647	2.94	9.04e-05	0.73	TRUE
Acyl-[acyl-carrier-protein]--UDP-N-acetylglucosamine O-acyltransferase	Q9X6P4	PA3644	2.98	9.11e-09	0.122	TRUE
Methylenetetrahydrofolate reductase	Q9I687	PA0430	2.99	1.57e-08	0.142	TRUE
CoA transferase	Q9I563	PA0882	3.02	0.000312254	0.797	TRUE
Flavodoxin/ferredoxin--NADP reductase	Q9HVH6	PA4615	3.03	4.67e-12	0.00544	TRUE
Chain-length determining protein	Q9I520	PA0938	3.03	0.000682506	0.831	TRUE
PvdJ	Q9I181	PA2400	3.05	0.00442645	0.893	TRUE
Transcriptional regulator FleQ	G3XCV0	PA1097	3.07	9.1e-12	0.00733	TRUE
Methylthioribulose-1-phosphate dehydratase	Q9I342	PA1683	3.07	7.89e-10	0.0514	TRUE
Curli production assembly/transport component CsgG	Q9I787	PA0045	3.08	0.000588674	0.825	TRUE
Solute-binding protein family 3/N-terminal domain-containing protein	Q9HU45	PA5139	3.11	0.00068522	0.832	TRUE
Ferric enterobactin receptor PirA	Q9I527	PA0931	3.11	3.96e-05	0.676	TRUE
Chorismate synthase	Q9I344	PA1681	3.13	1.39e-07	0.245	TRUE
SiaC family regulatory phosphoprotein domain-containing protein	Q9I6W2	PA0170	3.15	6.15e-05	0.706	TRUE
FAD/NAD(P)-binding domain-containing protein	Q9HWL1	PA4170	3.17	2.09e-05	0.63	TRUE
Sigma factor AlgU regulatory protein MucB	P38108	PA0764	3.18	6.34e-10	0.0473	TRUE
DUF4823 domain-containing protein	Q9HZP3	PA2955	3.21	1.24e-05	0.59	TRUE
Small ribosomal subunit protein bS20	Q9HVM1	PA4563	3.22	0.00232482	0.875	TRUE
DUF1993 domain-containing protein	Q9I777	PA0055	3.24	4.68e-11	0.0151	TRUE
Probable antioxidant protein	Q9HYF6	PA3450	3.25	2.31e-07	0.274	TRUE
Probable dipeptidase	Q9I187	PA2393	3.27	0.0671552	0.946	FALSE
2-methylcitrate dehydratase	Q9I5E6	PA0792	3.3	2.08e-08	0.153	TRUE
nitrate reductase (quinone)	G3XCX1	PA3875	3.32	0.000567652	0.824	TRUE
CobW/HypB/UreG nucleotide-binding domain-containing protein	Q9HT42	PA5532	3.32	0.0637546	0.946	FALSE
MmgE/PrpD family protein	Q9I564	PA0881	3.34	0.000415212	0.81	TRUE
Arsenate reductase	Q9I508	PA0950	3.36	3.93e-07	0.307	TRUE
Probable acetyltransferase	Q9HYE6	PA3460	3.38	0.0131887	0.919	FALSE
Dehydrogenase	Q9I026	PA2817	3.38	1.89e-08	0.149	TRUE
Acyl-homoserine lactone acylase PvdQ	Q9I194	PA2385	3.42	0.00790936	0.908	TRUE
Translational regulator CsrA	O69078	PA0905	3.45	7.55e-07	0.351	TRUE
5-methyltetrahydropteroyltriglutamate--homocysteine methyltransferase	P57703	PA1927	3.52	4.25e-12	0.00522	TRUE
cysteine synthase	Q9I6A1	PA0399	3.55	5.97e-08	0.202	TRUE
Chromosome partitioning protein ParA	Q9I038	PA2805	3.56	2.49e-06	0.454	TRUE
Response regulator protein FleR	Q9I4N3	PA1099	3.59	1.43e-06	0.406	TRUE
Antiactivator FleN	G3XD64	PA1454	3.6	8.58e-13	0.0023	TRUE
Pyochelin biosynthetic protein PchC	Q9HWG2	PA4229	3.6	2.15e-05	0.632	TRUE
UPF0307 protein PA4473	Q9HVU8	PA4473	3.62	9.92e-08	0.228	TRUE
Pyoverdine biosynthesis protein PvdE	Q9I183	PA2397	3.64	0.00245312	0.876	TRUE
N-terminal of MaoC-like dehydratase domain-containing protein	Q9I567	PA0878	3.65	2.51e-06	0.455	TRUE
Methionine ABC transporter substrate-binding protein	Q9HX85	PA3931	3.67	5.98e-06	0.529	TRUE
DUF2782 domain-containing protein	Q9HT79	PA5494	3.72	9.24e-07	0.368	TRUE
Pyochelin synthase PchD	Q9HWG3	PA4228	3.77	0.0318803	0.935	FALSE
Probable DNA binding protein	Q9HX76	PA3940	3.82	4.85e-06	0.512	TRUE
Probable binding protein component of ABC transporter	Q9I1R3	PA2204	3.86	0.000150003	0.759	TRUE
PvdO	Q9I185	PA2395	3.87	9.13e-07	0.367	TRUE
Heme-transport protein, PhuT	Q9HV90	PA4708	3.92	9.34e-09	0.122	TRUE
Probable oxidoreductase	Q9I0Z1	PA2491	3.95	4.1e-08	0.184	TRUE
Acyl-CoA dehydrogenase/oxidase N-terminal domain-containing protein	Q9I1E8	PA2330	3.98	4.83e-09	0.101	TRUE
Probable non-ribosomal peptide synthetase	Q9I179	PA2402	4.13	0.00408896	0.891	TRUE
Pyochelin biosynthetic protein PchG	Q9HWG5	PA4224	4.54	5.8e-06	0.527	TRUE
Probable ATP-binding component of ABC transporter	Q9HWG6	PA4223	4.68	4.69e-08	0.191	TRUE
Pyochelin synthase PchF	Q9HWG4	PA4225	4.7	0.000364292	0.804	TRUE
phosphoribosylglycinamide formyltransferase 1	Q9I184	PA2396	4.76	2.59e-08	0.162	TRUE
Fe(3+)-pyochelin receptor	P42512	PA4221	4.86	9.18e-08	0.224	TRUE
Probable hemin degrading factor	Q9HV89	PA4709	4.96	6.28e-09	0.109	TRUE
Heme oxygenase PigA	G3XCZ8	PA0672	4.99	7.36e-07	0.349	TRUE
DUF2218 domain-containing protein	Q9HWT8	PA4090	5.19	1.03e-13	0.000703	TRUE
Heme/hemoglobin uptake outer membrane receptor PhuR	Q9HV88	PA4710	5.25	5.68e-06	0.525	TRUE
Salicylate biosynthesis isochorismate synthase	Q51508	PA4231	5.39	2.67e-09	0.0825	TRUE
Superoxide dismutase [Mn]	P53652	PA4468	5.43	7.41e-07	0.349	TRUE
Carboxymuconolactone decarboxylase-like domain-containing protein	Q9I1E7	PA2331	5.87	1.16e-13	0.000731	TRUE
L-ornithine N(5)-monooxygenase	Q51548	PA2386	5.92	1.59e-06	0.415	TRUE
PvdN	G3XCY5	PA2394	5.93	7.65e-11	0.0185	TRUE
L-2,4-diaminobutyrate:2-ketoglutarate 4-aminotransferase, PvdH	Q9I168	PA2413	5.96	0.000266056	0.789	TRUE
Pyochelin synthase PchE	G3XCV2	PA4226	6.05	1.04e-08	0.126	TRUE
Second ferric pyoverdine receptor FpvB	Q9HWL3	PA4168	6.39	8e-07	0.356	TRUE
Isochorismate pyruvate lyase	Q51507	PA4230	6.4	9.33e-14	0.000679	TRUE
Fumarate hydratase class II 2	Q51404	PA4470	7.94	5.5e-22	7.1e-13	TRUE

## Sheet: F1vsF4AUM
Description	gene	Corr.PAO1	logFC	pvalue	FDR	significant		F1 vs F4 Milieu M
GDP-mannose 6-dehydrogenase	P11759	PA3540	-9.46	1.59e-08	1.3e-05	TRUE		pvalue 1%
Mannuronan synthase	Q9HY69	PA3542	-9.05	3.34e-07	0.000279	TRUE
Alginate biosynthesis protein AlgK	P96956	PA3543	-9.02	4.18e-11	5.27e-09	TRUE
Alginate biosynthesis protein AlgA	P07874	PA3551	-8.95	5.65e-10	2.28e-07	TRUE
Alginate biosynthesis protein AlgX	Q51372	PA3546	-7.31	6.12e-10	2.52e-07	TRUE
SH3b domain-containing protein	Q9HWM7	PA4154	-7.3	1.29e-21	5.08e-14	TRUE
Lipoprotein	Q9I770	PA0062	-7.21	1.8e-13	2.81e-13	TRUE
Probable alginate O-acetylase AlgI	Q51392	PA3548	-7.12	3.65e-12	9.27e-11	TRUE
Probable alginate O-acetylase AlgJ	Q51393	PA3549	-6.96	3.08e-11	3.3e-09	TRUE
Alginate biosynthesis protein AlgF	Q06062	PA3550	-6.88	1.56e-06	0.00114	TRUE
Alginate production protein AlgE	P18895	PA3544	-6.78	1.21e-14	5.08e-14	TRUE
Mannuronan C5-epimerase	Q51371	PA3545	-6.44	7.15e-08	6.39e-05	TRUE
Mannuronan synthase	Q52463	PA3541	-5.89	0.000199616	0.0388	TRUE
Lipoprotein	Q9I2K8	PA1889	-4.91	6.38e-06	0.00354	TRUE
Probable bacteriophage protein	G3XD39	PA0622	-4.87	1.07e-08	8.57e-06	TRUE
Pyruvate dehydrogenase (Cytochrome)	Q9HTQ7	PA5297	-4.84	2.96e-09	1.81e-06	TRUE
Probable protease	Q9HWL0	PA4171	-4.84	7.34e-07	0.000574	TRUE
Uncharacterized protein	Q9I3U0	PA1404	-4.73	3.02e-08	2.6e-05	TRUE
Transmembrane protein	Q9I349	PA1676	-4.69	4.15e-05	0.0136	TRUE
Probable proton/glutamate-aspartate symporter	Q9HT91	PA5479	-4.51	3.27e-07	0.000274	TRUE
Secreted protein	Q9I0R6	PA2569	-4.42	3.32e-06	0.00207	TRUE
N-acetylmuramoyl-L-alanine amidase	Q9I5D1	PA0807	-4.39	2.59e-07	0.000225	TRUE
Probable bacteriophage protein	G3XD92	PA0619	-4.19	4.12e-06	0.00246	TRUE
Fumarate hydratase class II 1	Q9I587	PA0854	-4.12	2.09e-18	5.08e-14	TRUE
Phage late control D family protein	G3XCU8	PA0628	-4.07	1.91e-06	0.00134	TRUE
Peptidase C39-like domain-containing protein	Q9I065	PA2778	-4.07	1.38e-06	0.00102	TRUE
Phage tail protein	G3XD65	PA0626	-3.98	0.00281678	0.171	TRUE
Phage tail tape measure protein	G3XD83	PA0625	-3.95	5.19e-05	0.0158	TRUE
YMGG-like Gly-zipper domain-containing protein	Q9HU06	PA5183	-3.89	7.85e-08	7.01e-05	TRUE
Probable oxidoreductase	Q9I588	PA0853	-3.89	6.03e-06	0.00339	TRUE
Glycine zipper 2TM domain-containing protein	Q9HXI3	PA3819	-3.88	1.67e-17	5.08e-14	TRUE
NGG1p interacting factor NIF3	Q9HXN3	PA3762	-3.86	7.89e-05	0.021	TRUE
Probable bacteriophage protein	G3XD42	PA0617	-3.82	1.83e-07	0.000164	TRUE
Probable outer membrane protein	Q9I4S6	PA1048	-3.76	1.45e-08	1.19e-05	TRUE
Peptide chain release factor RF-3	Q9HW14	PA4390	-3.75	8.1e-11	1.44e-08	TRUE
Probable bacteriophage protein	G3XCX5	PA0618	-3.64	6.65e-08	5.96e-05	TRUE
Probable bacteriophage protein	G3XD71	PA0620	-3.61	4.91e-07	0.000392	TRUE
NAD-dependent epimerase	Q9I1T9	PA2176	-3.61	9.84e-07	0.000756	TRUE
Probable glycosyl hydrolase	Q9I1V5	PA2160	-3.54	7.64e-06	0.00409	TRUE
OmpA-like domain-containing protein	Q9I5A7	PA0833	-3.48	3.11e-17	5.08e-14	TRUE
Secreted protein	Q9I1P5	PA2224	-3.48	0.0034039	0.186	TRUE
Osmotically inducible protein OsmC	Q9I773	PA0059	-3.47	3.41e-09	2.13e-06	TRUE
Probable bacteriophage protein	Q9I5S9	PA0623	-3.42	6.26e-06	0.00349	TRUE
Osmotically inducible lipoprotein OsmE	Q9HUT7	PA4876	-3.41	7.4e-12	3.11e-10	TRUE
Catalase HPII	Q9I1W8	PA2147	-3.33	0.000117565	0.0276	TRUE
Pyochelin synthase PchD	Q9HWG3	PA4228	-3.32	0.0568877	0.599	FALSE
histidine kinase	Q9I495	PA1243	-3.28	0.022088	0.446	FALSE
Osmoprotectant NAGGN system M42 family peptidase	Q9HYE5	PA3461	-3.25	1.67e-08	1.38e-05	TRUE
Transcriptional regulator	Q9HYW8	PA3273	-3.2	1.89e-05	0.00795	TRUE
DUF2383 domain-containing protein	Q9I1U6	PA2169	-3.18	2.86e-06	0.00184	TRUE
Transcription factor AmrZ	G3XCY4	PA3385	-3.15	0.00467119	0.221	TRUE
DUF2892 domain-containing protein	Q9I1U2	PA2173	-3.12	0.00101623	0.0998	TRUE
Probable acyl-CoA thiolase	Q9HV23	PA4785	-3.1	1.72e-06	0.00124	TRUE
Probable ATP-binding component of ABC transporter	Q9HXC2	PA3891	-3.1	0.000159016	0.0337	TRUE
Outer membrane lipoprotein Blc	Q9HU76	PA5107	-3.09	3.82e-07	0.00031	TRUE
Citrate transporter	Q9HT94	PA5476	-3.08	4.87e-08	4.34e-05	TRUE
DUF4345 domain-containing protein	Q9HV85	PA4713	-3.08	0.000177667	0.0361	TRUE
Protease PfpI	Q9I6D8	PA0355	-3.08	1.02e-09	4.64e-07	TRUE
Uncharacterized protein	Q9I3T6	PA1408	-3.05	6.23e-05	0.0178	TRUE
asparagine synthase (glutamine-hydrolyzing)	Q9HYE7	PA3459	-3.02	0.000308595	0.0507	TRUE
Bacterioferritin	Q9HUT3	PA4880	-3	4.03e-08	3.55e-05	TRUE
M42 family peptidase	Q9I1U3	PA2172	-2.99	3.09e-06	0.00196	TRUE
Probable permease of ABC transporter	Q9HXC5	PA3888	-2.98	7.21e-06	0.00391	TRUE
Probable pyruvate carboxylase	Q9I3U4	PA1400	-2.96	0.0235313	0.457	FALSE
Probable 2-hydroxyacid dehydrogenase	Q9I448	PA1296	-2.92	2.15e-11	1.86e-09	TRUE
CdhC, Carnitine dehydrogenase-related protein C	Q9HTH7	PA5387	-2.88	0.000199938	0.0388	TRUE
DUF2076 domain-containing protein	Q9HX64	PA3952	-2.88	5.44e-07	0.00043	TRUE
Activator of Hsp90 ATPase homologue 1-like C-terminal domain-containing protein	Q9I5D0	PA0808	-2.88	2.51e-05	0.00959	TRUE
Rho termination factor N-terminal domain-containing protein	Q9HUT6	PA4877	-2.86	5.93e-05	0.0172	TRUE
Glycine zipper domain-containing protein	Q9HU07	PA5182	-2.81	5.58e-05	0.0166	TRUE
Gp5/Type VI secretion system Vgr protein OB-fold domain-containing protein	G3XCT9	PA0616	-2.8	0.000520149	0.068	TRUE
Lipoprotein SmpA/OmlA domain-containing protein	Q9HU75	PA5108	-2.8	1.23e-07	0.000111	TRUE
Probable lipid kinase YegS-like	Q9HZI3	PA3023	-2.8	3.08e-05	0.0111	TRUE
DUF883 domain-containing protein	Q9I089	PA2754	-2.77	1.22e-05	0.00583	TRUE
Carboxypeptidase regulatory-like domain-containing protein	Q9I420	PA1324	-2.75	3.2e-07	0.000269	TRUE
Phage tail assembly protein	G3XCX2	PA0624	-2.74	0.00340986	0.186	TRUE
Probable short-chain dehydrogenase	Q9I400	PA1344	-2.74	1.48e-10	3.47e-08	TRUE
8-oxoguanine deaminase	Q9I6Z0	PA0142	-2.72	0.0012537	0.111	TRUE
Probable acetyltransferase	Q9HYE6	PA3460	-2.7	0.0448558	0.562	FALSE
Peptidoglycan-binding protein LysM	Q9HU11	PA5178	-2.67	1.14e-08	9.19e-06	TRUE
Proteinase inhibitor	Q03026	PA1250	-2.65	0.00446145	0.215	TRUE
Phosphotransferase system, HPr-related protein	Q9I2M6	PA1870	-2.65	0.000442126	0.0623	TRUE
Probable short-chain dehydrogenase	Q9HV22	PA4786	-2.62	1.73e-06	0.00124	TRUE
Lipoprotein	Q9HZD9	PA3069	-2.59	0.000763969	0.0852	TRUE
Glycerol uptake facilitator protein	Q51389	PA3581	-2.55	0.00183224	0.137	TRUE
Phosphomannomutase/phosphoglucomutase	P26276	PA5322	-2.52	1.32e-12	1.38e-11	TRUE
Glucans biosynthesis glucosyltransferase H	Q9HUA6	PA5077	-2.51	9.99e-10	4.52e-07	TRUE
DUF2897 family protein	Q9HZW4	PA2883	-2.47	0.000265293	0.0462	TRUE
Glutathione-regulated potassium-efflux system protein KefB	Q9I4D1	PA1207	-2.45	0.0393229	0.541	FALSE
Acyl-coenzyme A dehydrogenase	Q9I028	PA2815	-2.44	2.69e-06	0.00176	TRUE
UPF0339 protein PA0329	Q9I6G2	PA0329	-2.44	2.18e-05	0.00875	TRUE
Probable glycosyl hydrolase	Q9I1V3	PA2162	-2.42	0.0111752	0.338	FALSE
Positive alginate biosynthesis regulatory protein	P26275	PA5261	-2.4	1.73e-08	1.43e-05	TRUE
Mechanosensitive ion channel family protein	Q9HU63	PA5121	-2.4	0.0147802	0.382	FALSE
Band 7 domain-containing protein	Q9I145	PA2437	-2.37	0.133359	0.721	FALSE
Bacteriophage N4 adsorption protein B	Q9HXQ4	PA3740	-2.36	0.0103042	0.326	FALSE
Uncharacterized protein	Q9HZ02	PA3238	-2.34	0.00116467	0.107	TRUE
Aconitate hydratase A	Q9I3F5	PA1562	-2.34	9.05e-10	4.04e-07	TRUE
Putative ATP-dependent zinc protease domain-containing protein	Q9I656	PA0462	-2.33	5.92e-05	0.0172	TRUE
Lipid/polyisoprenoid-binding YceI-like domain-containing protein	Q9HW56	PA4345	-2.32	0.0196322	0.427	FALSE
Chloroperoxidase	Q9I0C5	PA2717	-2.29	0.00290117	0.173	TRUE
Probable zinc protease	Q9I6C2	PA0372	-2.29	3.42e-10	1.17e-07	TRUE
VacJ family lipoprotein	Q9HZ01	PA3239	-2.28	0.00028106	0.0479	TRUE
Uncharacterized protein	Q9HZG6	PA3042	-2.27	0.000647072	0.0774	TRUE
Guanine deaminase	Q9I6Z8	PA0134	-2.27	0.00254709	0.162	TRUE
Probable AMP-binding enzyme	Q9I0S7	PA2557	-2.26	0.00238597	0.157	TRUE
Elongation factor G 2	Q9I244	PA2071	-2.23	0.00711716	0.273	TRUE
Acyl-[acyl-carrier-protein] dehydrogenase MbtN	Q9HVY0	PA4435	-2.2	1.38e-06	0.00102	TRUE
N-acetyltransferase domain-containing protein	Q9HX71	PA3945	-2.2	0.00617633	0.254	TRUE
Anthranilate synthase component 1, pyocyanine specific	P09785	PA1001	-2.19	0.110459	0.696	FALSE
DUF4398 domain-containing protein	Q9HXU9	PA3691	-2.18	2.27e-06	0.00155	TRUE
OspR	Q9I018	PA2825	-2.18	0.00588354	0.248	TRUE
Cis-1,2-dihydroxycyclohexa-3,4-diene carboxylate dehydrogenase	Q9I0W7	PA2515	-2.18	0.182779	0.76	FALSE
Alpha-1,4-glucan:maltose-1-phosphate maltosyltransferase	Q9I1W4	PA2151	-2.16	0.00138565	0.118	TRUE
Probable ATP-binding component of ABC transporter	Q9HTI8	PA5376	-2.15	0.000224334	0.0416	TRUE
Glycosyltransferase WbpX	G3XCU3	PA5449	-2.15	0.00608854	0.252	TRUE
Phospholipase C accessory protein PlcR	P40695	PA0843	-2.12	0.00411935	0.207	TRUE
Lipotoxon F, LptF	Q9HXU8	PA3692	-2.11	3.73e-06	0.00227	TRUE
Lipoprotein	Q9I384	PA1641	-2.11	3.6e-05	0.0124	TRUE
CmaX protein	G3XD00	PA1773	-2.09	0.00131502	0.114	TRUE
Periplasmic gluconolactonase, PpgL	Q9HWH7	PA4204	-2.05	5.41e-05	0.0163	TRUE
ABC subunit of A-band LPS efflux transporter	G3XD58	PA5450	-2.05	0.0249271	0.466	FALSE
histidine kinase	Q9HT87	PA5484	-2.05	0.00678863	0.267	TRUE
Probable AMP-binding enzyme	Q9I3A5	PA1617	-2.05	0.0167993	0.402	FALSE
DUF3859 domain-containing protein	Q9I3B5	PA1606	-2.05	0.00938845	0.312	TRUE
Insulinase family protein	Q9I6C3	PA0371	-2.02	3.72e-13	1.17e-12	TRUE
CN hydrolase domain-containing protein	Q9HY28	PA3598	-2.01	1.28e-10	2.85e-08	TRUE
Probable permease of ABC sugar transporter	Q9HZ50	PA3188	-2	0.00227646	0.153	TRUE
RHS repeat protein	Q9I125	PA2457	-2	0.0165428	0.399	FALSE
Alpha-1,4 glucan phosphorylase	Q9I1X1	PA2144	-2	0.0240335	0.46	FALSE
Fimbrial assembly protein PilQ	P34750	PA5040	2	1.67e-05	0.00731	TRUE
Probable ATP-binding component of ABC transporter	Q9HWG6	PA4223	2	0.00629363	0.257	TRUE
DUF2796 domain-containing protein	Q9HWW5	PA4063	2	0.0117461	0.346	FALSE
Uncharacterized protein	Q9I1R6	PA2201	2.01	0.00109313	0.104	TRUE
Amino acid (Lysine/arginine/ornithine/histidine/octopine) ABC transporter periplasmic binding protein	Q9HU31	PA5153	2.02	0.0103857	0.327	FALSE
Uroporphyrinogen-III synthase	P48246	PA5259	2.02	0.00819135	0.293	TRUE
Cytochrome c-type protein	Q9I4G5	PA1172	2.03	0.0314925	0.504	FALSE
Solute-binding protein family 3/N-terminal domain-containing protein	Q9HYT1	PA3313	2.04	0.00344084	0.187	TRUE
PslC	Q9I1N6	PA2233	2.05	0.00546122	0.239	TRUE
Bifunctional (P)ppGpp synthetase/guanosine-3',5'-bis(Diphosphate) 3'-pyrophosphohydrolase	Q9I686	PA0431	2.05	0.00888362	0.304	TRUE
HTH-type transcriptional regulator ExsA	P26993	PA1713	2.06	0.00613212	0.253	TRUE
CENP-V/GFA domain-containing protein	Q9HTA5	PA5465	2.06	0.00537555	0.237	TRUE
Probable plasmid partitioning protein	G3XCW7	PA1462	2.07	0.00482446	0.224	TRUE
Probable peptide chain release factor	Q9HTA0	PA5470	2.07	0.133687	0.722	FALSE
Chemotaxis protein CheY	Q51455	PA1456	2.08	0.00810867	0.291	TRUE
Major exported protein	Q9HI36	PA5267	2.08	0.0399339	0.543	FALSE
C4-dicarboxylate ABC transporter	Q9HT29	PA5545	2.09	0.00315095	0.18	TRUE
Lipoprotein	Q9I050	PA2793	2.09	0.000468432	0.0643	TRUE
YebG family protein	Q9HYJ2	PA3413	2.09	0.0121015	0.35	FALSE
Type VI secretion system lipoprotein TssJ	Q9I752	PA0080	2.11	0.00413583	0.207	TRUE
Amidohydrolase 3 domain-containing protein	Q9I134	PA2448	2.12	0.0139131	0.372	FALSE
C4-dicarboxylate-binding periplasmic protein DctP	Q9HU18	PA5167	2.13	0.0267635	0.478	FALSE
Thiosulfate-binding protein	Q9I3L9	PA1493	2.14	0.000985429	0.0982	TRUE
HotDog ACOT-type domain-containing protein	Q9HT54	PA5519	2.14	0.0235073	0.456	FALSE
Tetratricopeptide repeat protein	Q9HVV0	PA4469	2.14	0.341633	0.826	FALSE
Solute-binding protein family 3/N-terminal domain-containing protein	Q9I0N8	PA2599	2.15	0.00459908	0.219	TRUE
Esterase EstA	O33407	PA5112	2.16	0.00738005	0.278	TRUE
ATP-binding protein	Q9I6W1	PA0171	2.16	0.000489848	0.0659	TRUE
Type III export apparatus protein	Q9I320	PA1715	2.16	0.0194125	0.425	FALSE
PslG	Q9I1N2	PA2237	2.19	0.000875363	0.092	TRUE
Esterase TesA	Q9HZY8	PA2856	2.19	0.00611342	0.253	TRUE
Type IV pilus ATPase PilU	G3XCX3	PA0396	2.2	0.0141288	0.374	FALSE
DUF4823 domain-containing protein	Q9HZP3	PA2955	2.22	0.00131441	0.114	TRUE
Probable binding protein component of ABC transporter	Q9I5T6	PA0602	2.22	0.000209041	0.0399	TRUE
Pyochelin biosynthetic protein PchG	Q9HWG5	PA4224	2.23	0.0139748	0.373	FALSE
Uncharacterized protein	Q9I5W8	PA0568	2.25	2.49e-05	0.00954	TRUE
Toluene tolerance protein	Q9HVW4	PA4453	2.26	6.36e-05	0.018	TRUE
Sensor protein	Q9I0V9	PA2524	2.26	0.100473	0.683	FALSE
Flagellar biosynthesis protein FlhA	Q9I3P9	PA1452	2.27	0.000449927	0.0629	TRUE
Type VI secretion system component TssA1	Q9I750	PA0082	2.27	0.00172819	0.133	TRUE
Sensor protein kinase FleS	Q9I4N4	PA1098	2.28	0.00443098	0.215	TRUE
Probable glycerophosphoryl diester phosphodiesterase	Q9I1C6	PA2352	2.3	0.00196443	0.142	TRUE
Probable transglycolase	Q9I4G6	PA1171	2.3	0.000545796	0.0699	TRUE
Putrescine/agmatine-binding protein	Q9I0P5	PA2592	2.31	0.0159103	0.393	FALSE
Probable chemotaxis transducer	Q9HZX9	PA2867	2.32	0.000145942	0.0319	TRUE
Acetylpolyamine amidohydrolase 1	Q9I3T5	PA1409	2.32	0.00118903	0.108	TRUE
OmpA-like domain-containing protein	Q9I754	PA0078	2.32	0.000939545	0.0957	TRUE
DUF1329 domain-containing protein	Q9HZC7	PA3081	2.33	0.000362896	0.0557	TRUE
Probable outer membrane protein	Q9I083	PA2760	2.33	0.000162929	0.0342	TRUE
Type VI secretion system contractile sheath large subunit	Q9I367	PA1658	2.33	0.0110426	0.336	FALSE
Type VI secretion system contractile sheath small subunit	Q9I368	PA1657	2.33	0.0410336	0.548	FALSE
Metallo-beta-lactamase domain-containing protein	Q9I775	PA0057	2.34	0.00307652	0.178	TRUE
ABC transporter substrate-binding protein	Q9HXG8	PA3836	2.35	0.0111927	0.338	FALSE
Glycine zipper domain-containing protein	Q9I762	PA0070	2.35	1.81e-08	1.49e-05	TRUE
Probable dihydrodipicolinate synthetase	Q9I490	PA1254	2.35	0.138113	0.726	FALSE
RHS repeat protein	Q9I124	PA2458	2.37	0.000112288	0.0268	TRUE
mannose-1-phosphate guanylyltransferase	Q9I1N7	PA2232	2.37	6.13e-08	5.49e-05	TRUE
Type VI secretion system baseplate component TssK1	Q9I753	PA0079	2.37	0.00322057	0.182	TRUE
Second ferric pyoverdine receptor FpvB	Q9HWL3	PA4168	2.4	0.033519	0.515	FALSE
Sigma factor AlgU regulatory protein MucB	P38108	PA0764	2.42	2.89e-07	0.000247	TRUE
Nitrate ABC transporter substrate-binding protein	Q9I2V6	PA1786	2.42	0.0317826	0.506	FALSE
Outer membrane lipoprotein	Q9HYS7	PA3317	2.43	3.6e-05	0.0124	TRUE
DUF2845 domain-containing protein	Q9HV63	PA4736	2.43	0.00701004	0.271	TRUE
Type III export protein PscD	Q9I318	PA1717	2.43	0.257709	0.798	FALSE
Solute-binding protein family 3/N-terminal domain-containing protein	Q9I0P3	PA2594	2.44	0.000492441	0.0661	TRUE
Flagellar hook protein FlgE	Q9I4P9	PA1080	2.46	0.000410628	0.0598	TRUE
Transcriptional regulator HTH-type FeoC domain-containing protein	Q9HW44	PA4357	2.47	0.00531886	0.236	TRUE
Thioesterase domain-containing protein	Q9I3C7	PA1594	2.47	0.0414586	0.549	FALSE
Amino acid abc transporter substrate-binding paat family protein	Q9HT98	PA5472	2.48	6.03e-05	0.0174	TRUE
DUF1161 domain-containing protein	Q9I793	PA0039	2.48	0.0011659	0.107	TRUE
Toxin protein Tse5	Q9I0F4	PA2684	2.51	0.000671106	0.079	TRUE
Methyl-accepting chemotaxis protein TlpQ	Q9I0I4	PA2654	2.51	2.24e-05	0.00891	TRUE
Probable glutathione S-transferase	Q9I2K7	PA1890	2.56	0.00279683	0.17	TRUE
Immune protein Tsi1	Q9I2Q0	PA1845	2.58	0.00271274	0.167	TRUE
UPF0337 protein PA4738	Q9HV61	PA4738	2.59	0.000209241	0.0399	TRUE
Flagellar motor switch protein FliG	Q51464	PA1102	2.6	2.84e-05	0.0105	TRUE
DUF805 domain-containing protein	Q9I5R2	PA0659	2.61	0.000159338	0.0337	TRUE
Two-component response regulator PprB	Q9HWA4	PA4296	2.64	0.00859471	0.3	TRUE
Uncharacterized protein PA1579	Q9I3D8	PA1579	2.65	0.00539803	0.238	TRUE
L-arginine-binding protein	G3XD47	PA0888	2.69	0.00381712	0.198	TRUE
Flotillin family protein	Q9HXR3	PA3729	2.69	7.66e-06	0.0041	TRUE
PvdO	Q9I185	PA2395	2.7	0.000228644	0.0421	TRUE
Basal-body rod modification protein FlgD	Q9I4Q0	PA1079	2.7	0.000298899	0.0497	TRUE
Type 3 secretion system chaperone PscE	Q9I317	PA1718	2.72	0.0011369	0.106	TRUE
Secreted exoenzyme S	G3XDA1	PA3841	2.73	0.000503414	0.0668	TRUE
Cytochrome c domain-containing protein	Q9I7B9	PA0007	2.73	0.0452056	0.563	FALSE
Histidine phosphatase family protein	Q9I464	PA1280	2.75	0.00359702	0.192	TRUE
Chain-length determining protein	Q9I520	PA0938	2.77	0.00168206	0.131	TRUE
Ubiquinone biosynthesis protein UbiU	Q9HXA0	PA3913	2.77	0.00215995	0.149	TRUE
Sulfatase-modifying factor enzyme domain-containing protein	Q9I761	PA0071	2.78	2.36e-05	0.00921	TRUE
DUF4375 domain-containing protein	Q9I5W5	PA0571	2.79	4.9e-05	0.0153	TRUE
Large ribosomal subunit protein uL30	Q9HWF3	PA4245	2.82	0.00876212	0.302	TRUE
L-glutamate/L-aspartate-binding protein	Q9I402	PA1342	2.84	0.000321239	0.0519	TRUE
Sulfate-binding protein	Q9I6K7	PA0283	2.84	0.000196522	0.0384	TRUE
Probable chaperone	Q9I0B7	PA2725	2.86	0.00170031	0.132	TRUE
Flagellar hook-length control protein-like C-terminal domain-containing protein	Q9I3Q6	PA1441	2.89	0.00280788	0.17	TRUE
DUF2782 domain-containing protein	Q9HT79	PA5494	2.91	4.98e-05	0.0154	TRUE
Transmembrane protein	Q9HW84	PA4317	2.93	0.000113366	0.0269	TRUE
Type VI secretion system sheath protein TssB1	Q9I749	PA0083	2.93	8.64e-05	0.0223	TRUE
Type III secretion regulatory protein ExsE	Q9I322	PA1711	2.97	8.37e-05	0.0218	TRUE
Type VI secretion system sheath protein TssC1	Q9I748	PA0084	3.02	0.00452174	0.217	TRUE
Type 3 secretion system chaperone PscG	P95435	PA1720	3.07	0.000987716	0.0983	TRUE
HTH cro/C1-type domain-containing protein	Q9HVC1	PA4674	3.07	0.00165717	0.13	TRUE
Outer membrane assembly lipoprotein YfiO	Q9HTC5	PA5441	3.08	5.12e-11	7.09e-09	TRUE
ABC-type glycine betaine transport system substrate-binding domain-containing protein	Q9HU80	PA5103	3.09	1.56e-05	0.00697	TRUE
Flagellar protein FlgN	Q9HYP4	PA3352	3.09	4.95e-09	3.42e-06	TRUE
Secreted protein	Q9I118	PA2464	3.14	4.89e-05	0.0152	TRUE
Flagella basal body P-ring formation protein FlgA	Q9HYP6	PA3350	3.15	1.49e-06	0.00109	TRUE
DUF805 domain-containing protein	Q9I5X3	PA0563	3.18	2.86e-06	0.00184	TRUE
Chitin-binding protein CbpD	Q9I589	PA0852	3.22	0.00243781	0.159	TRUE
BON domain-containing protein	Q9HV60	PA4739	3.25	0.0890678	0.666	FALSE
Uncharacterized protein PA5481	Q9HT89	PA5481	3.26	0.0026855	0.167	TRUE
Probable allantoicase	Q9I3J8	PA1515	3.3	0.000479304	0.0651	TRUE
L-cysteine transporter of ABC system FliY	Q9I6H7	PA0314	3.34	0.000275472	0.0473	TRUE
N-acetyltransferase domain-containing protein	Q9I3W7	PA1377	3.36	5.23e-07	0.000415	TRUE
Flagellar L-ring protein	Q9I4P6	PA1083	3.37	0.000119155	0.0279	TRUE
DUF4124 domain-containing protein	Q9HTM5	PA5330	3.39	5.96e-05	0.0173	TRUE
Glutathione peroxidase	Q9I457	PA1287	3.43	0.00066243	0.0784	TRUE
Probable TonB-dependent receptor	Q9HT68	PA5505	3.44	6.88e-05	0.019	TRUE
VOC domain-containing protein	Q9HVQ4	PA4518	3.44	1.4e-05	0.00646	TRUE
Sel1 repeat family protein	G3XD26	PA3978	3.46	0.00202397	0.144	TRUE
Response regulator protein FleR	Q9I4N3	PA1099	3.48	2.46e-06	0.00165	TRUE
DUF4440 domain-containing protein	Q9I419	PA1325	3.54	8.6e-10	3.81e-07	TRUE
Transcriptional anti-antiactivator ExsC	P26995	PA1710	3.56	0.000162561	0.0342	TRUE
Flagellar biosynthesis protein FlhF	Q9I3P8	PA1453	3.59	0.000651033	0.0776	TRUE
DUF4124 domain-containing protein	Q9HU62	PA5122	3.6	5.32e-06	0.00305	TRUE
DUF4349 domain-containing protein	Q9HYC6	PA3483	3.62	3.02e-09	1.85e-06	TRUE
Flagellar M-ring protein	Q51463	PA1101	3.65	3.55e-08	3.1e-05	TRUE
Histidine porin OpdC	Q9I6X0	PA0162	3.72	8.14e-05	0.0214	TRUE
Protein hcp1	Q9I747	PA0085	3.72	1.87e-08	1.54e-05	TRUE
Type III secretion protein PcrV	G3XD49	PA1706	3.72	0.0213317	0.441	FALSE
Peptidyl-prolyl cis-trans isomerase A	Q59641	PA3227	3.85	4.86e-06	0.00283	TRUE
Tungstate/molybdate/chromate-binding protein ModA	Q9I2N2	PA1863	3.86	1.97e-05	0.00819	TRUE
Cytochrome c-551	P00099	PA0518	3.87	0.000585874	0.0729	TRUE
Curli production assembly/transport component CsgG	Q9I787	PA0045	3.89	3.01e-05	0.0109	TRUE
Effector EagT6	Q9I738	PA0094	3.91	9.95e-07	0.000763	TRUE
Probable nuclease	Q9HUD1	PA5048	3.93	1.03e-06	0.000785	TRUE
Flagellar P-ring protein	Q9I4P5	PA1084	3.95	0.000219979	0.0411	TRUE
DUF1090 domain-containing protein	Q9I5Z4	PA0542	3.96	9.93e-06	0.005	TRUE
Solute-binding protein family 3/N-terminal domain-containing protein	Q9HU47	PA5137	4.03	2.19e-07	0.000194	TRUE
Peptidase M48 domain-containing protein	Q9I6L3	PA0277	4.14	4.18e-05	0.0137	TRUE
PepSY domain-containing protein	Q9I0H9	PA2659	4.2	0.000945192	0.096	TRUE
Methionine ABC transporter substrate-binding protein	Q9HX85	PA3931	4.27	3.8e-07	0.000309	TRUE
DUF4197 domain-containing protein	Q9HXW5	PA3675	4.6	2.25e-07	0.000199	TRUE
Copper chaperone PCu(A)C	Q9HXL0	PA3785	4.83	2.37e-07	0.000208	TRUE
SiaC family regulatory phosphoprotein domain-containing protein	Q9I6W2	PA0170	4.89	2.24e-08	1.86e-05	TRUE
Solute-binding protein family 3/N-terminal domain-containing protein	Q9HU46	PA5138	4.95	2.83e-15	5.08e-14	TRUE
Flagellar hook-associated protein 1	Q9I4P3	PA1086	4.95	2.32e-08	1.94e-05	TRUE
Probable chaperone	G3XD93	PA3842	5.06	3.5e-05	0.0121	TRUE
Transcriptional antiactivator ExsD	Q9I321	PA1714	5.08	6.56e-08	5.87e-05	TRUE
Regulatory protein PcrH	Q9I325	PA1707	5.09	1.69e-05	0.00737	TRUE
Azurin	P00282	PA4922	5.12	2.35e-05	0.0092	TRUE
Solute-binding protein family 3/N-terminal domain-containing protein	Q9HU45	PA5139	5.24	2.54e-07	0.000221	TRUE
Probable semialdehyde dehydrogenase	Q9I491	PA1253	5.51	0.0266714	0.477	FALSE
Probable binding protein component of ABC transporter	Q9I1R3	PA2204	5.56	4.46e-07	0.000359	TRUE
Lysozyme inhibitor LprI N-terminal domain-containing protein	Q9HZI5	PA3021	5.58	1.58e-07	0.000142	TRUE
